# Supplementary material for: The clinical impact and dissemination of carbapenemase-producing Enterobacter: a genome-based study in China
Source: Microbiol Spectr. 2025 Aug 12;13(9):e01166-25. doi: 10.1128/spectrum.01166-25 (PMC12403762; doi:10.1128/spectrum.01166-25)
Supplement: Data Set S1 — Characteristics of the 562 CPEn strains from China in GenBank. [file spectrum.01166-25-s0002.xlsx]

## Sheet: Sheet1
Dataset S1 The 562 CPEn from China in GenBank
Accession number	Biosample	Species	Isolation year	Country	Province	City	Host	isolation source	ST	Carbapenemase
GCA_023333675.1	SAMN21379547	E. kobei	2011	China	Zhejiang	Hangzhou	Homo sapiens	Sputum	56	SIM-1
GCA_003264955.1	SAMN09425565	E. xiangfangensis	2011	China	Shandong	NA	Homo sapiens	Sputum	200	VIM-1;IMP-1
SRR5939932	SAMN07501520	E. xiangfangensis	2012	China	NA	NA	Homo sapiens	Secretion	93	IMP-8
SRR5939931	SAMN07501519	E. xiangfangensis	2012	China	NA	NA	Homo sapiens	Urine	108	IMP-1
SRR5939941	SAMN07501518	E. xiangfangensis	2012	China	NA	NA	Homo sapiens	Sputum	108	IMP-1
GCA_008368685.1	SAMN10856229	E. xiangfangensis	2012	China	Guangxi	NA	Homo sapiens	Blood	114	NDM-1
GCA_001487035.1	SAMN04155457	E. xiangfangensis	2012	China	Jiangsu	Suzhou	Homo sapiens	Sputum	231	NDM-1;KPC-3
GCA_008368595.1	SAMN10856233	E. xiangfangensis	2012	China	Zhejiang	Hangzhou	Homo sapiens	Ascites	418	NDM-1
GCA_027595125.1	SAMN28016882	E. hoffmannii	2012	China	Guangdong	NA	Homo sapiens	NA	1119	IMP-4
GCA_023291345.1	SAMN27863132	E. xiangfangensis	2013	China	Guangdong	Huizhou	Homo sapiens	Catheter	88	NDM-1
GCA_023291405.1	SAMN27863134	E. xiangfangensis	2013	China	Guangdong	Huizhou	Homo sapiens	Secretion	88	NDM-1
GCA_023291325.1	SAMN27863130	E. xiangfangensis	2013	China	Guangdong	Huizhou	Homo sapiens	Sputum	93	IMP-4
GCA_023291335.1	SAMN27863129	E. xiangfangensis	2013	China	Guangdong	Huizhou	Homo sapiens	Sputum	93	IMP-4
GCA_023291365.1	SAMN27863133	E. xiangfangensis	2013	China	Guangdong	Huizhou	Homo sapiens	Catheter	93	IMP-4
GCA_023291505.1	SAMN27863131	E. xiangfangensis	2013	China	Guangdong	Huizhou	Homo sapiens	Urine	93	IMP-4
GCA_030939715.1	SAMN30260116	E. xiangfangensis	2013	China	Jiangsu	Nanjing	Homo sapiens	Blood	171	IMP-26
GCA_019660965.1	SAMN20568145	E. xiangfangensis	2013	China	Henan	Zhengzhou	Homo sapiens	Urine	177	NDM-1
GCA_019772085.1	SAMN20568152	E. xiangfangensis	2013	China	Henan	Zhengzhou	Homo sapiens	Urine	231	NDM-1
GCA_019537295.1	SAMN20587854	E. xiangfangensis	2013	China	Guangdong	Shenzhen	Homo sapiens	Catheter	418	NDM-1
GCA_023897035.1	SAMN14943915	E. xiangfangensis	2013	China	Guangdong	NA	Homo sapiens	Blood	418	NDM-1
GCA_030466575.1	SAMN14943797	E. xiangfangensis	2013	China	Guangdong	NA	Homo sapiens	Blood	418	NDM-1
GCA_019772115.1	SAMN20568149	E. xiangfangensis	2013	China	Henan	Zhengzhou	Homo sapiens	Blood	2583	NDM-1
GCA_019661145.1	SAMN20568142	E. xiangfangensis	2013	China	Henan	Zhengzhou	Homo sapiens	Sputum	2658	NDM-1
GCA_019772055.1	SAMN20568154	E. xiangfangensis	2013	China	Henan	Zhengzhou	Homo sapiens	Urine	2658	NDM-1
SRR15293832	SAMN20475175	E. hoffmannii	2014	China	Guangdong	Foshan	Homo sapiens	Sputum	78	NDM-1
GCA_008369025.1	SAMN10856226	E. xiangfangensis	2014	China	Jiangsu	Nanjing	Homo sapiens	Urine	93	IMP-26
GCA_002264065.1	SAMN07359424	E. hoffmannii	2014	China	Shandong	NA	Homo sapiens	Blood	97	IMP-4
GCA_027891595.1	SAMN30260118	E. hoffmannii	2014	China	Jiangsu	Nanjing	Homo sapiens	Sputum	97	NDM-1
GCA_019660905.1	SAMN20568166	E. xiangfangensis	2014	China	Henan	Zhengzhou	Homo sapiens	Blood	171	NDM-1
GCA_019660845.1	SAMN20568160	E. xiangfangensis	2014	China	Henan	Zhengzhou	Homo sapiens	Secretion	177	NDM-1
GCA_004127335.1	SAMN08998669	E. cloacae	2014	China	Shandong	NA	Animal_Chicken	rectal swab	932	NDM-5
GCA_004127355.1	SAMN08998670	E. cloacae	2014	China	Shandong	NA	Animal_Chicken	cloaca swab	932	NDM-5
GCA_027891615.1	SAMN30260117	E. hoffmannii	2014	China	Jiangsu	Nanjing	Homo sapiens	NA	1373	NDM-1
GCA_019772035.1	SAMN20568161	E. hormaechei	2014	China	Henan	Zhengzhou	Homo sapiens	Blood	1617	NDM-1
GCA_019537275.1	SAMN20587859	E. xiangfangensis	2014	China	Guangdong	Shenzhen	Homo sapiens	Respiratory	2605	NDM-1
GCA_030466585.1	SAMN14943802	E. xiangfangensis	2014	China	Guangdong	NA	Homo sapiens	Sputum	2605	NDM-1
GCA_002264125.1	SAMN07345015	E. asburiae	2015	China	Anhui	Hefei	Homo sapiens	Blood	25	IMP-8
GCA_004151605.1	SAMN10844942	E. asburiae	2015	China	Anhui	Liuan	Homo sapiens	Blood	25	IMP-8
GCA_021285685.1	SAMN24183545	E. asburiae	2015	China	Anhui	Hefei	Homo sapiens	Blood	25	IMP-8
GCA_023558785.1	SAMN28416101	E. xiangfangensis	2015	China	Gansu	Gansu	Homo sapiens	NA	45	NDM-1
GCA_023559025.1	SAMN28416097	E. xiangfangensis	2015	China	Zhejiang	NA	Homo sapiens	NA	45	IMP-4
GCA_023754745.1	SAMN28189399	E. xiangfangensis	2015	China	Zhejiang	NA	Homo sapiens	NA	45	IMP-4
GCA_023755725.1	SAMN28189350	E. xiangfangensis	2015	China	Gansu	Gansu	Homo sapiens	NA	45	NDM-1
GCA_029310455.1	SAMN33748126	E. xiangfangensis	2015	China	Gansu	Gansu	Homo sapiens	NA	45	NDM-1
GCA_029310055.1	SAMN33748147	E. hoffmannii	2015	China	Hebei	NA	Homo sapiens	NA	78	IMP-4
GCA_029310095.1	SAMN33748145	E. hoffmannii	2015	China	Hebei	NA	Homo sapiens	NA	78	IMP-4
GCA_023558805.1	SAMN28416098	E. xiangfangensis	2015	China	Hainan	NA	Homo sapiens	NA	88	NDM-1;IMP-4
GCA_023754805.1	SAMN28189394	E. xiangfangensis	2015	China	Chongqing	Chongqing	Homo sapiens	NA	88	IMP-4
GCA_023754995.1	SAMN28189386	E. xiangfangensis	2015	China	Shaanxi	NA	Homo sapiens	NA	88	NDM-1
GCA_023755145.1	SAMN28189378	E. xiangfangensis	2015	China	Shaanxi	NA	Homo sapiens	NA	88	NDM-1
GCA_023755175.1	SAMN28189376	E. xiangfangensis	2015	China	Shaanxi	NA	Homo sapiens	NA	88	NDM-1
GCA_023755205.1	SAMN28189374	E. xiangfangensis	2015	China	Shaanxi	NA	Homo sapiens	NA	88	NDM-1
GCA_023755225.1	SAMN28189373	E. xiangfangensis	2015	China	Shaanxi	NA	Homo sapiens	NA	88	NDM-1
GCA_023755325.1	SAMN28189369	E. xiangfangensis	2015	China	Shaanxi	NA	Homo sapiens	NA	88	NDM-1
GCA_023755345.1	SAMN28189368	E. xiangfangensis	2015	China	Shaanxi	NA	Homo sapiens	NA	88	NDM-1
GCA_023755385.1	SAMN28189367	E. xiangfangensis	2015	China	Shaanxi	NA	Homo sapiens	NA	88	NDM-1
GCA_023755545.1	SAMN28189358	E. xiangfangensis	2015	China	Shaanxi	NA	Homo sapiens	NA	88	NDM-1
GCA_023755605.1	SAMN28189355	E. xiangfangensis	2015	China	Shaanxi	NA	Homo sapiens	NA	88	NDM-1
GCA_023755645.1	SAMN28189353	E. xiangfangensis	2015	China	Hainan	NA	Homo sapiens	NA	88	NDM-1;IMP-4
GCA_023755665.1	SAMN28189352	E. xiangfangensis	2015	China	Hainan	NA	Homo sapiens	NA	88	IMP-4;NDM-1
GCA_023755685.1	SAMN28189351	E. xiangfangensis	2015	China	Hainan	NA	Homo sapiens	NA	88	IMP-4
GCA_023755705.1	SAMN28189349	E. xiangfangensis	2015	China	Gansu	Gansu	Homo sapiens	NA	88	NDM-1
GCA_029310435.1	SAMN33748128	E. xiangfangensis	2015	China	Zhejiang	NA	Homo sapiens	NA	88	VIM;NDM-1
GCA_029310495.1	SAMN33748123	E. xiangfangensis	2015	China	Hainan	NA	Homo sapiens	NA	88	IMP-4;NDM-1
GCA_029310515.1	SAMN33748122	E. xiangfangensis	2015	China	Hainan	NA	Homo sapiens	NA	88	NDM-1;IMP-4
GCA_029310575.1	SAMN33748119	E. xiangfangensis	2015	China	Chongqing	Chongqing	Homo sapiens	NA	88	IMP-4
GCA_029310765.1	SAMN33748111	E. xiangfangensis	2015	China	Shaanxi	NA	Homo sapiens	NA	88	NDM-1
GCA_029310875.1	SAMN33748107	E. xiangfangensis	2015	China	Shaanxi	NA	Homo sapiens	NA	88	NDM-1
GCA_008369005.1	SAMN10856227	E. xiangfangensis	2015	China	Jiangsu	Nanjing	Homo sapiens	Urine	93	IMP-26
GCA_023754445.1	SAMN28189413	E. xiangfangensis	2015	China	Jilin	NA	Homo sapiens	NA	93	NDM-1
GCA_023754565.1	SAMN28189406	E. xiangfangensis	2015	China	Zhejiang	NA	Homo sapiens	NA	93	NDM-1
GCA_023754765.1	SAMN28189395	E. xiangfangensis	2015	China	Chongqing	Chongqing	Homo sapiens	NA	93	NDM-5
GCA_027271235.1	SAMN32214983	E. xiangfangensis	2015	China	Henan	NA	NA	NA	93	KPC-2;NDM-1
GCA_029309975.1	SAMN33748150	E. xiangfangensis	2015	China	Guangdong	NA	Homo sapiens	NA	93	NDM-1
GCA_029310215.1	SAMN33748137	E. xiangfangensis	2015	China	Henan	NA	Homo sapiens	NA	93	NDM-1
GCA_029310315.1	SAMN33748132	E. xiangfangensis	2015	China	Zhejiang	NA	Homo sapiens	NA	93	NDM-1
GCA_029310525.1	SAMN33748125	E. xiangfangensis	2015	China	Jilin	NA	Homo sapiens	NA	93	NDM-1
GCA_023558725.1	SAMN28416104	E. hoffmannii	2015	China	Shaanxi	NA	Homo sapiens	NA	97	NDM-5
GCA_023558835.1	SAMN28416094	E. hoffmannii	2015	China	Jilin	NA	Homo sapiens	NA	97	IMP-1;IMP-1
GCA_023754495.1	SAMN28189412	E. hoffmannii	2015	China	Jilin	NA	Homo sapiens	NA	97	IMP-1
GCA_023754725.1	SAMN28189398	E. hoffmannii	2015	China	Zhejiang	NA	Homo sapiens	NA	97	NDM-1
GCA_023754885.1	SAMN28189390	E. hoffmannii	2015	China	Shaanxi	NA	Homo sapiens	NA	97	NDM-5
GCA_023755445.1	SAMN28189363	E. hoffmannii	2015	China	Shaanxi	NA	Homo sapiens	NA	97	NDM-5
GCA_027891575.1	SAMN30260119	E. hoffmannii	2015	China	Jiangsu	Nanjing	Homo sapiens	Sputum	97	NDM-1
GCA_029310035.1	SAMN33748149	E. hoffmannii	2015	China	Hebei	NA	Homo sapiens	NA	97	NDM-1
GCA_029310065.1	SAMN33748143	E. xiangfangensis	2015	China	Hainan	NA	Homo sapiens	NA	114	NDM-1
GCA_029310145.1	SAMN33748141	E. xiangfangensis	2015	China	Hainan	NA	Homo sapiens	NA	114	NDM-1
GCA_023754545.1	SAMN28189408	E. xiangfangensis	2015	China	Zhejiang	NA	Homo sapiens	NA	120	NDM-1
GCA_029310295.1	SAMN33748133	E. xiangfangensis	2015	China	Zhejiang	NA	Homo sapiens	NA	120	NDM-1
GCA_023754965.1	SAMN28189385	E. xiangfangensis	2015	China	Shaanxi	NA	Homo sapiens	NA	127	NDM-1
GCA_023754985.1	SAMN28189387	E. xiangfangensis	2015	China	Shaanxi	NA	Homo sapiens	NA	127	NDM-1
GCA_023755065.1	SAMN28189382	E. xiangfangensis	2015	China	Shaanxi	NA	Homo sapiens	NA	127	NDM-1
GCA_023755235.1	SAMN28189375	E. xiangfangensis	2015	China	Shaanxi	NA	Homo sapiens	NA	127	NDM-1
GCA_023755265.1	SAMN28189372	E. xiangfangensis	2015	China	Shaanxi	NA	Homo sapiens	NA	127	NDM-1
GCA_023755275.1	SAMN28189371	E. xiangfangensis	2015	China	Shaanxi	NA	Homo sapiens	NA	127	NDM-1
GCA_023755305.1	SAMN28189370	E. xiangfangensis	2015	China	Shaanxi	NA	Homo sapiens	NA	127	NDM-1
GCA_023755405.1	SAMN28189364	E. xiangfangensis	2015	China	Shaanxi	NA	Homo sapiens	NA	127	NDM-1
GCA_023755415.1	SAMN28189365	E. xiangfangensis	2015	China	Shaanxi	NA	Homo sapiens	NA	127	NDM-1
GCA_023755465.1	SAMN28189362	E. xiangfangensis	2015	China	Shaanxi	NA	Homo sapiens	NA	127	NDM-1
GCA_023755495.1	SAMN28189360	E. xiangfangensis	2015	China	Shaanxi	NA	Homo sapiens	NA	127	NDM-1
GCA_023755525.1	SAMN28189359	E. xiangfangensis	2015	China	Shaanxi	NA	Homo sapiens	NA	127	NDM-1
GCA_023755565.1	SAMN28189356	E. xiangfangensis	2015	China	Shaanxi	NA	Homo sapiens	NA	127	NDM-1
GCA_023755575.1	SAMN28189357	E. xiangfangensis	2015	China	Shaanxi	NA	Homo sapiens	NA	127	NDM-1
GCA_029310695.1	SAMN33748114	E. xiangfangensis	2015	China	Shaanxi	NA	Homo sapiens	NA	127	NDM-1
GCA_029310705.1	SAMN33748113	E. xiangfangensis	2015	China	Shaanxi	NA	Homo sapiens	NA	127	NDM-1
GCA_029310735.1	SAMN33748112	E. xiangfangensis	2015	China	Shaanxi	NA	Homo sapiens	NA	127	NDM-1
GCA_029310755.1	SAMN33748110	E. xiangfangensis	2015	China	Shaanxi	NA	Homo sapiens	NA	127	NDM-1
GCA_029310795.1	SAMN33748109	E. xiangfangensis	2015	China	Shaanxi	NA	Homo sapiens	NA	127	NDM-1
GCA_029310805.1	SAMN33748108	E. xiangfangensis	2015	China	Shaanxi	NA	Homo sapiens	NA	127	NDM-1
GCA_029310835.1	SAMN33748106	E. xiangfangensis	2015	China	Shaanxi	NA	Homo sapiens	NA	127	NDM-1
GCA_019448645.1	SAMN20500136	E. xiangfangensis	2015	China	Guangdong	Shenzhen	Homo sapiens	Blood	133	IMP-4
GCA_019449205.1	SAMN20500137	E. xiangfangensis	2015	China	Guangdong	Shenzhen	Homo sapiens	Urine	133	IMP-4;NDM-1
GCA_019537255.1	SAMN20587856	E. xiangfangensis	2015	China	Guangdong	Shenzhen	Homo sapiens	Urine	133	NDM-1;IMP-4
GCA_019537335.1	SAMN20587855	E. xiangfangensis	2015	China	Guangdong	Shenzhen	Homo sapiens	Catheter	133	NDM-1;IMP-4
GCA_030466545.1	SAMN14943799	E. xiangfangensis	2015	China	Guangdong	NA	Homo sapiens	Blood	133	NDM-1;IMP-4
GCA_030466555.1	SAMN14943798	E. xiangfangensis	2015	China	Guangdong	NA	Homo sapiens	Blood	133	NDM-1;IMP-4
GCA_023754525.1	SAMN28189410	E. xiangfangensis	2015	China	Zhejiang	NA	Homo sapiens	NA	171	NDM-1
GCA_029310365.1	SAMN33748134	E. xiangfangensis	2015	China	Zhejiang	NA	Homo sapiens	NA	171	NDM-1
GCA_029310415.1	SAMN33748127	E. xiangfangensis	2015	China	Gansu	Gansu	Homo sapiens	NA	175	NDM-1
GCA_023558825.1	SAMN28416096	E. xiangfangensis	2015	China	Shaanxi	NA	Homo sapiens	NA	177	IMP-26;NDM-1
GCA_023754575.1	SAMN28189405	E. xiangfangensis	2015	China	Zhejiang	NA	Homo sapiens	NA	177	NDM-1
GCA_023754625.1	SAMN28189403	E. xiangfangensis	2015	China	Zhejiang	NA	Homo sapiens	NA	177	NDM-1
GCA_023754645.1	SAMN28189404	E. xiangfangensis	2015	China	Zhejiang	NA	Homo sapiens	NA	177	NDM-1
GCA_023755115.1	SAMN28189379	E. xiangfangensis	2015	China	Shaanxi	NA	Homo sapiens	NA	177	IMP-26;NDM-1
GCA_029310325.1	SAMN33748131	E. xiangfangensis	2015	China	Zhejiang	NA	Homo sapiens	NA	177	NDM-1
GCA_029310355.1	SAMN33748130	E. xiangfangensis	2015	China	Zhejiang	NA	Homo sapiens	NA	177	NDM-1
GCA_029310655.1	SAMN33748116	E. xiangfangensis	2015	China	Shaanxi	NA	Homo sapiens	NA	177	IMP-26;NDM-1
GCA_008368585.1	SAMN10856234	E. xiangfangensis	2015	China	Zhejiang	Hangzhou	Homo sapiens	Drained fluid	182	NDM-1
GCA_023754785.1	SAMN28189396	E. xiangfangensis	2015	China	Chongqing	Chongqing	Homo sapiens	NA	182	NDM-1
GCA_023754825.1	SAMN28189397	E. xiangfangensis	2015	China	Chongqing	Chongqing	Homo sapiens	NA	182	NDM-1
GCA_023755625.1	SAMN28189354	E. xiangfangensis	2015	China	Hainan	NA	Homo sapiens	NA	182	IMP-4
GCA_029309995.1	SAMN33748146	E. xiangfangensis	2015	China	Hebei	NA	Homo sapiens	NA	182	IMP-4
GCA_023558745.1	SAMN28416102	E. xiangfangensis	2015	China	Shaanxi	NA	Homo sapiens	NA	190	NDM-1
GCA_023754905.1	SAMN28189391	E. xiangfangensis	2015	China	Shaanxi	NA	Homo sapiens	NA	190	NDM-1
GCA_023754935.1	SAMN28189388	E. xiangfangensis	2015	China	Shaanxi	NA	Homo sapiens	NA	190	NDM-1
GCA_023755105.1	SAMN28189380	E. xiangfangensis	2015	China	Shaanxi	NA	Homo sapiens	NA	190	NDM-1
GCA_023755485.1	SAMN28189361	E. xiangfangensis	2015	China	Shaanxi	NA	Homo sapiens	NA	190	NDM-1
GCA_029310635.1	SAMN33748117	E. xiangfangensis	2015	China	Shaanxi	NA	Homo sapiens	NA	190	NDM-1
GCA_029310475.1	SAMN33748124	E. xiangfangensis	2015	China	Sichuan	NA	Homo sapiens	NA	200	NDM-1
GCA_023558665.1	SAMN28416103	E. xiangfangensis	2015	China	Zhejiang	NA	Homo sapiens	NA	231	VIM-1;NDM-1
GCA_023754665.1	SAMN28189401	E. xiangfangensis	2015	China	Zhejiang	NA	Homo sapiens	NA	231	VIM-1;NDM-1
GCA_023754675.1	SAMN28189402	E. xiangfangensis	2015	China	Zhejiang	NA	Homo sapiens	NA	231	VIM-1;NDM-1
GCA_023755045.1	SAMN28189383	E. xiangfangensis	2015	China	Shaanxi	NA	Homo sapiens	NA	231	NDM-1
GCA_029310375.1	SAMN33748129	E. xiangfangensis	2015	China	Zhejiang	NA	Homo sapiens	NA	231	NDM-1;VIM-1
GCA_023754925.1	SAMN28189389	E. xiangfangensis	2015	China	Shaanxi	NA	Homo sapiens	NA	264	NDM-1
GCA_023755025.1	SAMN28189384	E. xiangfangensis	2015	China	Shaanxi	NA	Homo sapiens	NA	264	NDM-1
GCA_023755085.1	SAMN28189381	E. xiangfangensis	2015	China	Shaanxi	NA	Homo sapiens	NA	264	NDM-1
GCA_029310595.1	SAMN33748118	E. xiangfangensis	2015	China	Shaanxi	NA	Homo sapiens	NA	264	IMP-4;NDM-1
GCA_029309985.1	SAMN33748148	E. xiangfangensis	2015	China	Hebei	NA	Homo sapiens	NA	270	KPC-2
GCA_029310105.1	SAMN33748144	E. xiangfangensis	2015	China	Hebei	NA	Homo sapiens	NA	270	KPC-2;IMP-4
GCA_023755365.1	SAMN28189366	E. hoffmannii	2015	China	Shaanxi	NA	Homo sapiens	NA	316	NDM-1
GCA_004137705.1	SAMN08998661	E. xiangfangensis	2015	China	Shandong	NA	Animal_Chicken	cloaca swab	418	NDM-1
GCA_017310485.1	SAMN16561277	E. xiangfangensis	2015	China	Beijing	Beijing	Homo sapiens	NA	418	OXA-48
GCA_023754485.1	SAMN28189409	E. xiangfangensis	2015	China	Zhejiang	NA	Homo sapiens	NA	418	NDM-1
GCA_023754685.1	SAMN28189400	E. xiangfangensis	2015	China	Zhejiang	NA	Homo sapiens	NA	418	NDM-1
GCA_029310135.1	SAMN33748142	E. cloacae	2015	China	Hainan	NA	Homo sapiens	NA	432	NDM-1
GCA_023754845.1	SAMN28189393	E. xiangfangensis	2015	China	Fujian	Fuzhou	Homo sapiens	NA	511	IMP-26
GCA_023754865.1	SAMN28189392	E. xiangfangensis	2015	China	Fujian	Fuzhou	Homo sapiens	NA	511	IMP-26
GCA_029310855.1	SAMN33748105	E. xiangfangensis	2015	China	Fujian	Fuzhou	Homo sapiens	NA	511	IMP-26;NDM
GCA_029310885.1	SAMN33748104	E. xiangfangensis	2015	China	Fujian	Fuzhou	Homo sapiens	NA	511	IMP-26
GCA_004136685.1	SAMN08998665	E. xiangfangensis	2015	China	Shandong	NA	Animal_Chicken	cloaca swab	544	NDM-1
GCA_004136775.1	SAMN08998664	E. xiangfangensis	2015	China	Shandong	NA	Animal_Chicken	cloaca swab	544	NDM-1
GCA_004136855.1	SAMN08998663	E. xiangfangensis	2015	China	Shandong	NA	Animal_Chicken	cloaca swab	544	NDM-1
GCA_004136695.1	SAMN08998666	E. xiangfangensis	2015	China	Shandong	NA	Animal_Chicken	cloaca swab	557	NDM-5
GCA_004136795.1	SAMN08998668	E. xiangfangensis	2015	China	Shandong	NA	Animal_fly	commercial chicken farm	557	NDM-5
GCA_023754465.1	SAMN28189411	E. xiangfangensis	2015	China	Zhejiang	NA	Homo sapiens	NA	592	NDM-1
GCA_023754595.1	SAMN28189407	E. xiangfangensis	2015	China	Zhejiang	NA	Homo sapiens	NA	592	NDM-1
GCA_029310265.1	SAMN33748135	E. xiangfangensis	2015	China	Zhejiang	NA	Homo sapiens	NA	592	NDM-1
GCA_002264185.1	SAMN07345016	E. xiangfangensis	2015	China	Anhui	NA	Homo sapiens	Blood	600	NDM-1
GCA_021285905.1	SAMN24203866	E. xiangfangensis	2015	China	Zhejiang	NA	Homo sapiens	Blood	600	NDM-1
GCA_021286425.1	SAMN24183544	E. xiangfangensis	2015	China	Zhejiang	NA	Homo sapiens	Blood	600	NDM-1
GCA_004136725.1	SAMN08998672	E. xiangfangensis	2015	China	Shandong	NA	Animal_Chicken	cloaca swab	994	NDM-5
GCA_030939685.1	SAMN30260122	E. xiangfangensis	2015	China	Jiangsu	Nanjing	Homo sapiens	NA	994	NDM-1
GCA_004136805.1	SAMN08998675	E. xiangfangensis	2015	China	Shandong	NA	Animal_fly	commercial chicken farm	996	NDM-5
GCA_002778385.1	SAMN07832852	E. xiangfangensis	2015	China	Hainan	Haikou	Homo sapiens	Sputum	1000	NDM-1
GCA_027891545.1	SAMN30260120	E. kobei	2015	China	Jiangsu	Nanjing	Homo sapiens	Blood	1001	NDM-1
GCA_023754005.1	SAMN28189414	E. xiangfangensis	2015	China	Tianjing	Tianjing	Homo sapiens	NA	1120	NDM-5
GCA_023754425.1	SAMN28189415	E. xiangfangensis	2015	China	Tianjing	Tianjing	Homo sapiens	NA	1120	NDM-1
GCA_029310255.1	SAMN33748138	E. xiangfangensis	2015	China	Henan	NA	Homo sapiens	NA	1120	NDM-1
GCA_029310555.1	SAMN33748121	E. xiangfangensis	2015	China	Tianjing	Tianjing	Homo sapiens	NA	1120	NDM-1
GCA_029310605.1	SAMN33748120	E. xiangfangensis	2015	China	Tianjing	Tianjing	Homo sapiens	NA	1120	NDM-5
GCA_029310195.1	SAMN33748139	E. hoffmannii	2015	China	Henan	NA	Homo sapiens	NA	1644	NDM-1
GCA_023755165.1	SAMN28189377	E. xiangfangensis	2015	China	Shaanxi	NA	Homo sapiens	NA	ND	NDM-1
GCA_029310675.1	SAMN33748115	E. xiangfangensis	2015	China	Shaanxi	NA	Homo sapiens	NA	ND	NDM-1
GCA_019660055.1	SAMN20568204	E. xiangfangensis	2016	China	Henan	Zhengzhou	Homo sapiens	Sputum	51	NDM-1
GCA_019660305.1	SAMN20568219	E. xiangfangensis	2016	China	Henan	Zhengzhou	Homo sapiens	Bile	51	NDM-1
GCA_021285445.1	SAMN24183554	E. kobei	2016	China	Hubei	NA	Homo sapiens	Blood	56	NDM-1
SRR7026271	SAMN08932722	E. xiangfangensis	2016	China	Sichuan	Jianyang	Homo sapiens	NA	88	NDM-1
GCA_019660365.1	SAMN20568217	E. xiangfangensis	2016	China	Henan	Zhengzhou	Homo sapiens	Drained fluid	93	NDM-1
GCA_021285625.1	SAMN24183553	E. xiangfangensis	2016	China	Anhui	NA	Homo sapiens	Blood	93	NDM-1
SRR6293240	SAMN08027259	E. xiangfangensis	2016	China	Sichuan	Neijiang	Homo sapiens	NA	127	IMP-4;NDM-5
GCA_019449055.1	SAMN20500113	E. xiangfangensis	2016	China	Guangdong	Shenzhen	Homo sapiens	Body Fluid	133	IMP-4
GCA_019449135.1	SAMN20500114	E. xiangfangensis	2016	China	Guangdong	Shenzhen	Homo sapiens	Drained fluid	133	IMP-4
GCA_019537235.1	SAMN20587857	E. xiangfangensis	2016	China	Guangdong	Shenzhen	Homo sapiens	Urine	133	NDM-1;IMP-4
GCA_019537315.1	SAMN20587858	E. xiangfangensis	2016	China	Guangdong	Shenzhen	Homo sapiens	Ascites	133	IMP-4;NDM-1
GCA_030466495.1	SAMN14943801	E. xiangfangensis	2016	China	Guangdong	NA	Homo sapiens	Drained fluid	133	NDM-1;IMP-4
GCA_030466525.1	SAMN14943800	E. xiangfangensis	2016	China	Guangdong	NA	Homo sapiens	Urine	133	IMP-4;NDM-1
SRR6293242	SAMN08027257	E. hoffmannii	2016	China	Sichuan	Panzhihua	Homo sapiens	NA	145	NDM-5
GCA_019449085.1	SAMN20500115	E. xiangfangensis	2016	China	Guangdong	Shenzhen	Homo sapiens	Urine	171	IMP-26
SRR6293245	SAMN08027254	E. hoffmannii	2016	China	Sichuan	Panzhihua	Homo sapiens	NA	173	NDM-1
SRR7026270	SAMN08932724	E. xiangfangensis	2016	China	Sichuan	Bazhong	Homo sapiens	NA	177	NDM-1
GCA_021284865.1	SAMN24183552	E. xiangfangensis	2016	China	Anhui	NA	Homo sapiens	Blood	182	NDM-1
SRR7026274	SAMN08932725	E. xiangfangensis	2016	China	Sichuan	Dazhou	Homo sapiens	NA	182	NDM-1
SRR7026273	SAMN08932723	E. xiangfangensis	2016	China	Sichuan	Neijiang	Homo sapiens	NA	395	IMP-4
GCA_027891475.1	SAMN30260124	E. xiangfangensis	2016	China	Jiangsu	Nanjing	Homo sapiens	Catheter	461	NDM-1
SRR16069094	SAMN20834670	E. kobei	2016	China	Heilongjiang	Jiamusi	Homo sapiens	Blood	520	IMP-4
SRR7026269	SAMN08932720	E. xiangfangensis	2016	China	Sichuan	Zigong	Homo sapiens	NA	564	NDM-1
GCA_011077245.1	SAMN14134955	E. xiangfangensis	2016	China	Shandong	NA	Animal_Fly	NA	724	NDM-5
GCA_021284815.1	SAMN24183556	E. asburiae	2016	China	Ningxia	NA	Homo sapiens	Blood	1057	NDM-1
GCA_009738085.1	SAMN10219678	E. hoffmannii	2016	China	Zhejiang	NA	Homo sapiens	feces	1103	IMP-26
SRR6293243	SAMN08027256	E. mori	2016	China	Sichuan	Jianyang	Homo sapiens	NA	3354	IMP-4;NDM-1
GCA_026115305.1	SAMN27409761	E. xiangfangensis	2017	China	Guangdong	Guangzhou	Homo sapiens	Blood	50	IMP-26
GCA_021286505.1	SAMN24183562	E. xiangfangensis	2017	China	Ningxia	NA	Homo sapiens	Blood	51	NDM-1
GCA_023016485.1	SAMN27503768	E. xiangfangensis	2017	China	Zhejiang	NA	Homo sapiens	Respiratory	51	IMP-4
GCA_023016505.1	SAMN27503769	E. xiangfangensis	2017	China	Zhejiang	NA	Homo sapiens	Respiratory	51	IMP-4
GCA_023805415.1	SAMN28918927	E. xiangfangensis	2017	China	Zhejiang	Wenzhou	Homo sapiens	Sputum	51	IMP-4
GCA_026116345.1	SAMN27409708	E. hoffmannii	2017	China	Sichuan	Chengdu	Homo sapiens	Urine	78	NDM-1
GCA_026116365.1	SAMN27409707	E. hoffmannii	2017	China	Sichuan	Chengdu	Homo sapiens	Urine	78	NDM-1
GCA_021285405.1	SAMN24203867	E. xiangfangensis	2017	China	Anhui	NA	Homo sapiens	Blood	90	NDM-1
GCA_021286475.1	SAMN24183561	E. xiangfangensis	2017	China	Anhui	NA	Homo sapiens	Blood	90	NDM-1
GCA_026015945.1	SAMN31455096	E. xiangfangensis	2017	China	Zhejiang	Hangzhou	Homo sapiens	Blood	93	NDM-1;KPC-2
GCA_026116445.1	SAMN27409702	E. xiangfangensis	2017	China	Sichuan	Chengdu	Homo sapiens	NA	93	NDM-1
GCA_026116465.1	SAMN27409701	E. xiangfangensis	2017	China	Sichuan	Chengdu	Homo sapiens	Secretion	93	NDM-1
GCA_028613775.1	SAMN33196684	E. xiangfangensis	2017	China	Zhejiang	Hangzhou	Homo sapiens	feces	93	NDM-1;NDM-1
GCA_027891415.1	SAMN30260129	E. hoffmannii	2017	China	Jiangsu	Nanjing	Homo sapiens	Sputum	97	NDM-1
GCA_021491635.1	SAMN24596082	E. xiangfangensis	2017	China	Inner Mongolia	Hohhot	Homo sapiens	Urine	114	IMP-96
GCA_026116505.1	SAMN27409699	E. xiangfangensis	2017	China	Sichuan	Chengdu	Homo sapiens	Urine	116	NDM-1
GCA_026116515.1	SAMN27409698	E. xiangfangensis	2017	China	Sichuan	Chengdu	Homo sapiens	Respiratory	116	NDM-1
GCA_026114725.1	SAMN27409705	E. xiangfangensis	2017	China	Sichuan	Chengdu	Homo sapiens	Respiratory	171	VIM-1
GCA_026116485.1	SAMN27409700	E. xiangfangensis	2017	China	Sichuan	Chengdu	Homo sapiens	Respiratory	171	NDM-1
GCA_027891495.1	SAMN30260125	E. xiangfangensis	2017	China	Jiangsu	Nanjing	Homo sapiens	Urine	171	NDM-1
GCA_026115275.1	SAMN27409762	E. xiangfangensis	2017	China	Yunnan	Kunming	Homo sapiens	Blood	175	NDM-1
GCA_026116325.1	SAMN27409709	E. xiangfangensis	2017	China	Sichuan	Chengdu	Homo sapiens	Respiratory	182	NDM-1
GCA_026116415.1	SAMN27409704	E. xiangfangensis	2017	China	Sichuan	Chengdu	Homo sapiens	Blood	190	IMP-26
GCA_026115035.1	SAMN27409773	E. xiangfangensis	2017	China	Ningxia	Yinchuan	Homo sapiens	NA	231	NDM-1
GCA_026115085.1	SAMN27409772	E. xiangfangensis	2017	China	Ningxia	Yinchuan	Homo sapiens	NA	231	NDM-1
GCA_026116405.1	SAMN27409706	E. hoffmannii	2017	China	Sichuan	Chengdu	Homo sapiens	NA	278	NDM-1
GCA_017312055.1	SAMN16561280	E. xiangfangensis	2017	China	Beijing	Beijing	Homo sapiens	NA	418	OXA-48
GCA_023547485.1	SAMN14943921	E. xiangfangensis	2017	China	Guangdong	NA	Homo sapiens	Respiratory	418	NDM-1
GCA_030938025.1	SAMN30260126	E. xiangfangensis	2017	China	Jiangsu	Nanjing	Homo sapiens	Sputum	418	IMP-4;NDM-1
GCA_030938045.1	SAMN30260128	E. xiangfangensis	2017	China	Jiangsu	Nanjing	Homo sapiens	Sputum	418	NDM-1
SRR11514670	SAMN14437653	E. xiangfangensis	2017	China	Shandong	NA	Homo sapiens	feces	459	NDM-5
SRR16069092	SAMN20825299	E. hormaechei	2017	China	Heilongjiang	Jiamusi	Homo sapiens	Blood	528	IMP-26
SRR11514674	SAMN14437650	E. xiangfangensis	2017	China	Shandong	NA	Homo sapiens	feces	557	NDM-5
SRR11514615	SAMN14437612	E. xiangfangensis	2017	China	Shandong	NA	Homo sapiens	feces	592	NDM-1
SRR11514711	SAMN14437616	E. xiangfangensis	2017	China	Shandong	NA	Homo sapiens	feces	592	NDM-1
GCA_009707405.1	SAMN13288306	E. cloacae	2017	China	Guangdong	NA	Homo sapiens	Sputum	932	NDM-1
GCA_027891425.1	SAMN30260127	E. xiangfangensis	2017	China	Jiangsu	Nanjing	Homo sapiens	Sputum	1120	NDM-1
GCA_026115025.1	SAMN27409774	E. xiangfangensis	2017	China	Ningxia	Yinchuan	Homo sapiens	Blood	1226	IMP-26
GCA_026115105.1	SAMN27409771	E. xiangfangensis	2017	China	Ningxia	Yinchuan	Homo sapiens	NA	1226	IMP-26
GCA_019458525.1	SAMN20500401	E. xiangfangensis	2017	China	Guangdong	NA	Homo sapiens	Respiratory	1643	NDM-1
GCA_023547225.1	SAMN22612719	E. xiangfangensis	2017	China	Guangdong	Shenzhen	Homo sapiens	Respiratory	1643	NDM-1
GCA_023757585.1	SAMN14609758	E. xiangfangensis	2017	China	Guangdong	Shenzhen	Homo sapiens	NA	1643	NDM-1
SRR11514633	SAMN14437687	E. xiangfangensis	2017	China	Shandong	NA	Homo sapiens	feces	3355	NDM-1
SRR11514659	SAMN14437663	E. xiangfangensis	2017	China	Shandong	NA	Homo sapiens	feces	3355	NDM-1
GCA_023023265.1	SAMN21379552	E. asburiae	2018	China	Zhejiang	Hangzhou	Homo sapiens	Sputum	27	KPC-2
GCA_023754285.1	SAMN28189423	E. xiangfangensis	2018	China	Hunan	NA	Homo sapiens	NA	45	NDM-1
GCA_023754325.1	SAMN28189422	E. xiangfangensis	2018	China	Hunan	NA	Homo sapiens	NA	45	NDM-1
GCA_023754345.1	SAMN28189421	E. xiangfangensis	2018	China	Hunan	NA	Homo sapiens	NA	45	NDM-1
GCA_026116275.1	SAMN27409711	E. xiangfangensis	2018	China	Sichuan	Chengdu	Homo sapiens	Drained fluid	50	IMP-26
GCA_023754365.1	SAMN28189419	E. xiangfangensis	2018	China	Hunan	NA	Homo sapiens	NA	51	NDM-1
SRR12102504	SAMN15393914	E. xiangfangensis	2018	China	NA	NA	Environment	Chicken farm	51	NDM-1
SRR12102505	SAMN15393913	E. xiangfangensis	2018	China	NA	NA	Environment	Chicken farm	51	NDM-1
SRR12102507	SAMN15393911	E. xiangfangensis	2018	China	NA	NA	Environment	Chicken farm	51	NDM-1
GCA_021725435.1	SAMN25126227	E. hoffmannii	2018	China	Zhejiang	Jinhua	Homo sapiens	Urine	78	NDM-1
GCA_023927345.1	SAMN26330675	E. hoffmannii	2018	China	Zhejiang	Jinhua	Homo sapiens	Urine	78	NDM-1
GCA_027891275.1	SAMN30260134	E. hoffmannii	2018	China	Jiangsu	Nanjing	Homo sapiens	Sputum	78	IMP-4
GCA_027891285.1	SAMN30260136	E. hoffmannii	2018	China	Jiangsu	Nanjing	Homo sapiens	Blood	78	NDM-1
GCA_027891325.1	SAMN30260137	E. hoffmannii	2018	China	Jiangsu	Nanjing	Homo sapiens	Sputum	78	IMP-4
GCA_013185095.1	SAMN14542661	E. xiangfangensis	2018	China	Sichuan	Chengdu	Homo sapiens	Sputum	88	NDM-1
GCA_021416545.1	SAMN21237533	E. xiangfangensis	2018	China	NA	NA	Homo sapiens	NA	88	NDM-1
GCA_021416625.1	SAMN21237532	E. xiangfangensis	2018	China	NA	NA	Homo sapiens	NA	88	NDM-1
GCA_027891455.1	SAMN30260130	E. xiangfangensis	2018	China	Jiangsu	Nanjing	Homo sapiens	Ascites	88	NDM-1
GCA_027891385.1	SAMN30260131	E. xiangfangensis	2018	China	Jiangsu	Nanjing	Homo sapiens	Sputum	90	IMP-4
SRR19593036	SAMN28934000	E. xiangfangensis	2018	China	Sichuan	Chengdu	Homo sapiens	Urine	90	NDM-1
GCA_021416525.1	SAMN21237535	E. xiangfangensis	2018	China	NA	NA	Homo sapiens	Respiratory	93	NDM-5
GCA_023753945.1	SAMN28189420	E. xiangfangensis	2018	China	Hunan	NA	Homo sapiens	NA	93	NDM-1
GCA_023754375.1	SAMN28189417	E. xiangfangensis	2018	China	Henan	NA	Homo sapiens	NA	93	KPC-2
GCA_016745355.1	SAMN17252997	E. hoffmannii	2018	China	Hubei	Wuhan	Homo sapiens	Blood	102	NDM-1
GCA_023559045.1	SAMN28416095	E. xiangfangensis	2018	China	Shanghai	Shanghai	Homo sapiens	NA	113	IMP-26
GCA_023754205.1	SAMN28189426	E. xiangfangensis	2018	China	Shanghai	Shanghai	Homo sapiens	NA	113	IMP-26
GCA_021416845.1	SAMN21237522	E. xiangfangensis	2018	China	NA	NA	Homo sapiens	NA	114	NDM-1
GCA_023754295.1	SAMN28189424	E. xiangfangensis	2018	China	Liaoning	NA	Homo sapiens	NA	114	NDM-9
GCA_023547315.1	SAMN22612881	E. kobei	2018	China	Guangdong	Shenzhen	Homo sapiens	Body Fluid	125	NDM-1
GCA_027891375.1	SAMN30260132	E. xiangfangensis	2018	China	Jiangsu	Nanjing	Homo sapiens	NA	136	NDM-1
GCA_003964235.1	SAMN10525015	E. xiangfangensis	2018	China	Sichuan	Chengdu	Environment	Hospital sink	171	NDM-1
GCA_013185055.1	SAMN14542675	E. xiangfangensis	2018	China	Sichuan	Chengdu	Homo sapiens	Urine	171	NDM-5
GCA_023754405.1	SAMN28189416	E. xiangfangensis	2018	China	Hainan	NA	Homo sapiens	NA	171	VIM-1;NDM-1
GCA_024128435.1	SAMN28906580	E. xiangfangensis	2018	China	Chongqing	Chongqing	Homo sapiens	Sputum	177	NDM-1
GCA_024128445.1	SAMN28906578	E. xiangfangensis	2018	China	Chongqing	Chongqing	Homo sapiens	Urine	177	NDM-1
GCA_024128475.1	SAMN28906579	E. xiangfangensis	2018	China	Chongqing	Chongqing	Homo sapiens	Sputum	177	NDM-1
GCA_026115225.1	SAMN27409765	E. xiangfangensis	2018	China	Jiangsu	Suzhou	Homo sapiens	Blood	270	IMP-4
GCA_023754165.1	SAMN28189429	E. hoffmannii	2018	China	Zhejiang	NA	Homo sapiens	NA	316	NDM-1
SRR19593035	SAMN28934001	E. hoffmannii	2018	China	Sichuan	Chengdu	Homo sapiens	Blood	316	IMP-4
GCA_017151295.1	SAMN15659117	E. xiangfangensis	2018	China	Guangdong	Yangjiang	Animal_Goose	NA	344	NDM-5
GCA_017312015.1	SAMN16561281	E. chengduensis	2018	China	Beijing	Beijing	Homo sapiens	NA	414	OXA-48
GCA_026116305.1	SAMN27409710	E. chengduensis	2018	China	Sichuan	Chengdu	Homo sapiens	Blood	414	NDM-1
GCA_009728975.1	SAMN13335391	E. xiangfangensis	2018	China	Guangdong	NA	Homo sapiens	Urine	418	NDM-1
GCA_021416805.1	SAMN21237523	E. xiangfangensis	2018	China	NA	NA	Homo sapiens	NA	418	NDM-1
GCA_023754225.1	SAMN28189428	E. xiangfangensis	2018	China	Zhejiang	NA	Homo sapiens	NA	418	NDM-1
GCA_023754235.1	SAMN28189427	E. xiangfangensis	2018	China	Zhejiang	NA	Homo sapiens	NA	418	NDM-1
GCA_027891335.1	SAMN30260133	E. xiangfangensis	2018	China	Jiangsu	Nanjing	Homo sapiens	Ascites	459	NDM-1
GCA_023559065.1	SAMN28416093	E. cloacae	2018	China	Shanghai	Shanghai	Homo sapiens	NA	513	IMP-26
GCA_023754265.1	SAMN28189425	E. cloacae	2018	China	Shanghai	Shanghai	Homo sapiens	NA	513	IMP-26
GCA_021416685.1	SAMN21237529	E. xiangfangensis	2018	China	NA	NA	Homo sapiens	NA	594	NDM-1
GCA_021416705.1	SAMN21237528	E. xiangfangensis	2018	China	NA	NA	Homo sapiens	NA	594	NDM-1
GCA_017151325.1	SAMN15659118	E. cloacae	2018	China	Guangdong	Yangjiang	Environment	Sewage	647	NDM-5
GCA_017151275.1	SAMN15659116	E. hormaechei	2018	China	Guangdong	Yangjiang	Animal_Goose	NA	696	NDM-5
GCA_017151335.1	SAMN15659119	E. cloacae	2018	China	Guangdong	Yangjiang	Environment	soil	922	NDM-5
GCA_021416865.1	SAMN21237520	E. asburiae	2018	China	NA	NA	Homo sapiens	Intraabdominal tissue	1057	NDM-1
GCA_023612855.1	SAMN10995736	E. xiangfangensis	2018	China	Heilongjiang	Jiamusi	NA	NA	1120	NDM-1
GCA_023753965.1	SAMN28189418	E. xiangfangensis	2018	China	Hunan	NA	Homo sapiens	NA	2087	KPC-2
GCA_027891305.1	SAMN30260135	E. chuandaensis	2018	China	Jiangsu	Nanjing	Homo sapiens	Urine	2493	NDM-1
GCA_021417125.1	SAMN21237505	E. xiangfangensis	2018	China	NA	NA	Homo sapiens	NA	2595	NDM-1
GCA_017151435.1	SAMN15659123	E. hormaechei	2018	China	Guangdong	Yangjiang	Animal_Goose	NA	2654	NDM-5
GCA_017151415.1	SAMN15659124	E. hormaechei	2018	China	Guangdong	Yangjiang	Animal_Goose	NA	2757	NDM-5
SRR21160813	SAMN30417376	E. asburiae	2019	China	Zhejiang	Wenzhou	Homo sapiens	NA	27	KPC-2
GCA_026116235.1	SAMN27409714	E. xiangfangensis	2019	China	Sichuan	Chengdu	Homo sapiens	Secretion	45	NDM-1
GCA_023927395.1	SAMN26330674	E. hoffmannii	2019	China	Zhejiang	Jinhua	Homo sapiens	Urine	78	NDM-1
GCA_025266795.1	SAMN28865091	E. hoffmannii	2019	China	Zhejiang	NA	Homo sapiens	NA	78	NDM-1;IMP-1
GCA_026115185.1	SAMN27409767	E. hoffmannii	2019	China	Jiangsu	Suzhou	Homo sapiens	Respiratory	78	IMP-4
SRR21160789	SAMN30417243	E. hoffmannii	2019	China	Zhejiang	Hangzhou	Homo sapiens	NA	78	IMP-1;NDM-1
GCA_026116265.1	SAMN27409712	E. xiangfangensis	2019	China	Sichuan	Chengdu	Homo sapiens	Drained fluid	92	NDM-1
SRR21160812	SAMN30417377	E. xiangfangensis	2019	China	Zhejiang	Wenzhou	Homo sapiens	NA	92	NDM-1
GCA_027891235.1	SAMN30260138	E. xiangfangensis	2019	China	Jiangsu	Nanjing	Homo sapiens	Urine	93	NDM-1
GCA_014117285.1	SAMN15648651	E. hoffmannii	2019	China	Zhejiang	Hangzhou	Homo sapiens	Blood	97	NDM-1;IMP-4
GCA_026116065.1	SAMN27409722	E. xiangfangensis	2019	China	Sichuan	Chengdu	Homo sapiens	Respiratory	116	NDM-1
SRR14193401	SAMN18652404	E. xiangfangensis	2019	China	Shandong	NA	Animal	Feces	120	NDM-5
GCA_026240695.1	SAMN31675492	E. kobei	2019	China	Sichuan	Luzhou	Environment	Sewage	122	KPC-2
SRR21160840	SAMN30417298	E. xiangfangensis	2019	China	Zhejiang	Wenzhou	Homo sapiens	NA	136	IMP-26
GCA_026114735.1	SAMN27409720	E. hoffmannii	2019	China	Sichuan	Chengdu	Homo sapiens	Secretion	158	NDM-1
GCA_026116125.1	SAMN27409719	E. hoffmannii	2019	China	Sichuan	Chengdu	Homo sapiens	Secretion	158	NDM-1
GCA_026116165.1	SAMN27409717	E. hoffmannii	2019	China	Sichuan	Chengdu	Homo sapiens	Respiratory	158	NDM-1
GCA_026116185.1	SAMN27409715	E. hoffmannii	2019	China	Sichuan	Chengdu	Homo sapiens	Blood	158	NDM-1
GCA_026116195.1	SAMN27409716	E. hoffmannii	2019	China	Sichuan	Chengdu	Homo sapiens	Respiratory	158	NDM-1
GCA_026115565.1	SAMN27409748	E. xiangfangensis	2019	China	Sichuan	Chengdu	Homo sapiens	NA	171	NDM-5
GCA_026115625.1	SAMN27409744	E. xiangfangensis	2019	China	Sichuan	Chengdu	Homo sapiens	Respiratory	171	NDM-5
GCA_026116025.1	SAMN27409725	E. xiangfangensis	2019	China	Sichuan	Chengdu	Homo sapiens	Urine	171	NDM-1
GCA_026116085.1	SAMN27409723	E. xiangfangensis	2019	China	Sichuan	Chengdu	Homo sapiens	NA	171	NDM-5
GCA_026116095.1	SAMN27409721	E. xiangfangensis	2019	China	Sichuan	Chengdu	Homo sapiens	Respiratory	171	NDM-5
GCA_026116145.1	SAMN27409718	E. xiangfangensis	2019	China	Sichuan	Chengdu	Homo sapiens	Respiratory	171	NDM-1
GCA_027889665.1	SAMN30260145	E. xiangfangensis	2019	China	Jiangsu	Nanjing	Homo sapiens	Catheter	171	NDM-1
GCA_028564795.1	SAMN32638572	E. xiangfangensis	2019	China	Shanghai	Shanghai	Homo sapiens	Sputum	171	NDM-7
SRR21160903	SAMN30417367	E. xiangfangensis	2019	China	Zhejiang	Wenzhou	Homo sapiens	NA	171	NDM-5
SRR21160907	SAMN30417363	E. xiangfangensis	2019	China	Zhejiang	Wenzhou	Homo sapiens	NA	171	NDM-5
SRR21160911	SAMN30417359	E. xiangfangensis	2019	China	Zhejiang	Wenzhou	Homo sapiens	NA	171	NDM-5
SRR21160917	SAMN30417354	E. xiangfangensis	2019	China	Zhejiang	Wenzhou	Homo sapiens	NA	171	NDM-5
SRR21160919	SAMN30417352	E. xiangfangensis	2019	China	Zhejiang	Wenzhou	Homo sapiens	NA	171	NDM-5
SRR21160926	SAMN30417346	E. xiangfangensis	2019	China	Zhejiang	Wenzhou	Homo sapiens	NA	171	NDM-5
SRR23047362	SAMN32672002	E. xiangfangensis	2019	China	Shanghai	Shanghai	Homo sapiens	Sputum	171	NDM-7
GCA_024128495.1	SAMN28906577	E. xiangfangensis	2019	China	Chongqing	Chongqing	Homo sapiens	Sputum	177	NDM-1
GCA_024128515.1	SAMN28906576	E. xiangfangensis	2019	China	Chongqing	Chongqing	Homo sapiens	Sputum	177	NDM-1
GCA_024128555.1	SAMN28906575	E. xiangfangensis	2019	China	Chongqing	Chongqing	Homo sapiens	Sputum	177	NDM-1
GCA_027889695.1	SAMN30260144	E. xiangfangensis	2019	China	Jiangsu	Nanjing	Homo sapiens	Ascites	177	NDM-1
GCA_027891185.1	SAMN30260139	E. xiangfangensis	2019	China	Jiangsu	Nanjing	Homo sapiens	NA	182	NDM-1
GCA_027891225.1	SAMN30260141	E. xiangfangensis	2019	China	Jiangsu	Nanjing	Homo sapiens	Blood	182	NDM-1
GCA_022570715.1	SAMN26527994	E. asburiae	2019	China	Zhejiang	Yiwu	Homo sapiens	Urine	252	NDM-1
GCA_023023145.1	SAMN21379553	E. asburiae	2019	China	Zhejiang	Hangzhou	Homo sapiens	Sputum	252	IMP-4
SRR21160888	SAMN30417255	E. asburiae	2019	China	Zhejiang	Hangzhou	Homo sapiens	NA	252	IMP-4
GCA_026115205.1	SAMN27409766	E. xiangfangensis	2019	China	Jiangsu	Suzhou	Homo sapiens	Skin/Soft tissue	270	NDM-1
GCA_026115585.1	SAMN27409747	E. mori	2019	China	Sichuan	Chengdu	Homo sapiens	Respiratory	308	NDM-1
GCA_015535055.1	SAMN16707732	E. xiangfangensis	2019	China	Zhejiang	Hangzhou	Homo sapiens	Blood	418	NDM-1
GCA_027891155.1	SAMN30260143	E. xiangfangensis	2019	China	Jiangsu	Nanjing	Homo sapiens	Sputum	418	NDM-1
GCA_027891175.1	SAMN30260142	E. xiangfangensis	2019	China	Jiangsu	Nanjing	Homo sapiens	Blood	418	NDM-1
SRR21160860	SAMN30417280	E. roggenkampii	2019	China	Zhejiang	Hangzhou	Homo sapiens	NA	501	IMP-4
GCA_026116225.1	SAMN27409713	E. hormaechei	2019	China	Sichuan	Chengdu	Homo sapiens	Urine	528	NDM-1
GCA_025583525.1	SAMN30724596	E. xiangfangensis	2019	China	Jiangsu	Yangzhou	Animal_Chicken	Feces	557	NDM-5
SRR15524173	SAMN20834171	E. xiangfangensis	2019	China	Hunan	Changsha	Homo sapiens	NA	592	NDM-1
SRR14193402	SAMN18652403	E. xiangfangensis	2019	China	Shandong	NA	Environment	Water	993	NDM-9
GCA_027891215.1	SAMN30260140	E. kobei	2019	China	Jiangsu	Nanjing	Homo sapiens	Ascites	1001	NDM-1
GCA_026115935.1	SAMN27409727	E. xiangfangensis	2019	China	Sichuan	Chengdu	Homo sapiens	Urine	1114	NDM-1
SRR21160820	SAMN30417317	E. kobei	2019	China	Zhejiang	Wenzhou	Homo sapiens	NA	1661	NDM-1
SRR21160829	SAMN30417308	E. kobei	2019	China	Zhejiang	Wenzhou	Homo sapiens	NA	1661	NDM-1
SRR14193718	SAMN18652405	E. xiangfangensis	2019	China	Inner Mongolia	NA	Environment	Water	1662	NDM-5
GCA_011077475.1	SAMN14134942	E. genomosp. 13	2019	China	Shandong	NA	Environment	Chicken manure compost	2385	NDM-5
GCA_017151305.1	SAMN15659120	E. asburiae	2019	China	Guangdong	Yangjiang	Animal_Goose	NA	2559	NDM-5
GCA_017151375.1	SAMN15659121	E. asburiae	2019	China	Guangdong	Yangjiang	Animal_Goose	NA	2559	NDM-5
GCA_017151395.1	SAMN15659122	E. hormaechei	2019	China	Guangdong	Yangjiang	Environment	Sewage	2757	NDM-5
SRR14193403	SAMN18652402	E. xiangfangensis	2019	China	Inner Mongolia	NA	Environment	Water	3358	NDM-5
SRR14193927	SAMN18652400	E. roggenkampii	2019	China	Inner Mongolia	NA	Animal	Feces	3357	NDM-5
SRR16069090	SAMN21399027	E. asburiae	2020	China	Chongqing	Yongchuan	Homo sapiens	Sputum	25	IMP-4
GCA_026130085.1	SAMN20695977	E. xiangfangensis	2020	China	Qinghai	NA	Animal_Anser indicus	Feces	63	NDM-5
GCA_026130105.1	SAMN20695978	E. xiangfangensis	2020	China	Qinghai	NA	Animal_Anser indicus	Feces	63	NDM-5
GCA_026130115.1	SAMN20695976	E. xiangfangensis	2020	China	Qinghai	NA	Animal_Anser indicus	Feces	63	NDM-5
GCA_023754135.1	SAMN28189431	E. xiangfangensis	2020	China	Zhejiang	NA	Homo sapiens	NA	66	NDM-1
GCA_023752975.1	SAMN28189487	E. hoffmannii	2020	China	Zhejiang	NA	Homo sapiens	NA	78	NDM-1
GCA_023753345.1	SAMN28189468	E. hoffmannii	2020	China	Zhejiang	NA	Homo sapiens	NA	78	NDM-1
GCA_023927465.1	SAMN26330673	E. hoffmannii	2020	China	Zhejiang	Jinhua	Homo sapiens	Urine	78	NDM-1
GCA_026114995.1	SAMN27409776	E. hoffmannii	2020	China	Ningxia	Yinchuan	Homo sapiens	Drained fluid	78	NDM-1
GCA_026115455.1	SAMN27409752	E. xiangfangensis	2020	China	Sichuan	Chengdu	Homo sapiens	Blood	88	NDM-1
GCA_026115965.1	SAMN27409733	E. xiangfangensis	2020	China	Sichuan	Chengdu	Homo sapiens	Catheter	92	NDM-1
GCA_021869625.1	SAMN25233125	E. hoffmannii	2020	China	Chongqing	Chongqing	NA	Drainage	97	NDM-1
GCA_021869665.1	SAMN25233123	E. hoffmannii	2020	China	Chongqing	Chongqing	NA	Urine	97	NDM-1
GCA_023752845.1	SAMN28189493	E. xiangfangensis	2020	China	Zhejiang	NA	Homo sapiens	NA	113	NDM-5
GCA_023753775.1	SAMN28189445	E. xiangfangensis	2020	China	Zhejiang	NA	Homo sapiens	NA	113	NDM-5
GCA_023753865.1	SAMN28189441	E. xiangfangensis	2020	China	Liaoning	NA	Homo sapiens	NA	114	NDM-9
GCA_023754105.1	SAMN28189432	E. xiangfangensis	2020	China	Zhejiang	NA	Homo sapiens	NA	114	NDM-5
GCA_026114835.1	SAMN27409783	E. xiangfangensis	2020	China	Ningxia	Yinchuan	Homo sapiens	Drained fluid	114	NDM-5
GCA_023752965.1	SAMN28189486	E. xiangfangensis	2020	China	Zhejiang	NA	Homo sapiens	NA	116	NDM-1
GCA_023753975.1	SAMN28189437	E. xiangfangensis	2020	China	Jiangxi	NA	Homo sapiens	NA	116	NDM-5
GCA_023754025.1	SAMN28189436	E. xiangfangensis	2020	China	Jiangxi	NA	Homo sapiens	NA	116	NDM-5
GCA_026109755.1	SAMN27409789	E. xiangfangensis	2020	China	Sichuan	Chengdu	Homo sapiens	Respiratory	116	NDM-1
GCA_026114815.1	SAMN27409787	E. xiangfangensis	2020	China	Chongqing	Chongqing	Homo sapiens	Respiratory	116	NDM-5
GCA_026114885.1	SAMN27409781	E. xiangfangensis	2020	China	Ningxia	Yinchuan	Homo sapiens	Skin/Soft tissue	116	NDM-5
GCA_026114895.1	SAMN27409779	E. xiangfangensis	2020	China	Ningxia	Yinchuan	Homo sapiens	Respiratory	116	NDM-5
GCA_026114945.1	SAMN27409778	E. xiangfangensis	2020	China	Ningxia	Yinchuan	Homo sapiens	Skin/Soft tissue	116	NDM-5
GCA_026114965.1	SAMN27409780	E. xiangfangensis	2020	China	Ningxia	Yinchuan	Homo sapiens	Skin/Soft tissue	116	NDM-5
GCA_026115055.1	SAMN27409775	E. xiangfangensis	2020	China	Ningxia	Yinchuan	Homo sapiens	Skin/Soft tissue	116	NDM-5
GCA_026115325.1	SAMN27409760	E. xiangfangensis	2020	China	Sichuan	Chengdu	Homo sapiens	Respiratory	116	NDM-1
GCA_026115365.1	SAMN27409759	E. xiangfangensis	2020	China	Sichuan	Chengdu	Homo sapiens	Blood	116	NDM-1
GCA_026115405.1	SAMN27409756	E. xiangfangensis	2020	China	Sichuan	Chengdu	Homo sapiens	Blood	116	NDM-1
GCA_026115795.1	SAMN27409736	E. xiangfangensis	2020	China	Sichuan	Chengdu	Homo sapiens	Respiratory	116	NDM-1
GCA_026115775.1	SAMN27409738	E. xiangfangensis	2020	China	Sichuan	Chengdu	Homo sapiens	Secretion	127	VIM-1;NDM-1
GCA_023558765.1	SAMN28416099	E. xiangfangensis	2020	China	Hebei	NA	Homo sapiens	NA	133	KPC-2
GCA_023753905.1	SAMN28189442	E. xiangfangensis	2020	China	Hebei	NA	Homo sapiens	NA	133	KPC-2
GCA_026114985.1	SAMN27409777	E. hoffmannii	2020	China	Ningxia	Yinchuan	Homo sapiens	Drained fluid	145	NDM-1
GCA_026115745.1	SAMN27409737	E. hoffmannii	2020	China	Sichuan	Chengdu	Homo sapiens	Respiratory	158	NDM-1
GCA_026115865.1	SAMN27409730	E. hoffmannii	2020	China	Sichuan	Chengdu	Homo sapiens	Body Fluid	158	NDM-1
GCA_019753555.1	SAMN20752024	E. xiangfangensis	2020	China	Jiangsu	Yangzhou	Animal_porcine	Feces	171	NDM-1
GCA_019753575.1	SAMN20752025	E. xiangfangensis	2020	China	Jiangsu	Yangzhou	Animal_porcine	Feces	171	NDM-1
GCA_023753805.1	SAMN28189446	E. xiangfangensis	2020	China	Hainan	NA	Homo sapiens	NA	171	NDM-1
GCA_023753845.1	SAMN28189443	E. xiangfangensis	2020	China	Hebei	NA	Homo sapiens	NA	171	NDM-1
GCA_023753925.1	SAMN28189438	E. xiangfangensis	2020	China	Liaoning	NA	Homo sapiens	NA	171	NDM-1
GCA_023754085.1	SAMN28189435	E. xiangfangensis	2020	China	Jiangxi	NA	Homo sapiens	NA	171	NDM-1
GCA_024128655.1	SAMN28906569	E. xiangfangensis	2020	China	Chongqing	Chongqing	Homo sapiens	Sputum	171	NDM-5
GCA_026114925.1	SAMN27409782	E. xiangfangensis	2020	China	Ningxia	Yinchuan	Homo sapiens	Secretion	171	NDM-5
GCA_026115115.1	SAMN27409770	E. xiangfangensis	2020	China	Jiangsu	Suzhou	Homo sapiens	Urine	171	NDM-5
GCA_026115355.1	SAMN27409757	E. xiangfangensis	2020	China	Sichuan	Chengdu	Homo sapiens	Urine	171	NDM-1
GCA_026115505.1	SAMN27409751	E. xiangfangensis	2020	China	Sichuan	Chengdu	Homo sapiens	Respiratory	171	NDM-5
GCA_026115725.1	SAMN27409739	E. xiangfangensis	2020	China	Sichuan	Chengdu	Homo sapiens	Respiratory	171	NDM-5
GCA_026115885.1	SAMN27409731	E. xiangfangensis	2020	China	Sichuan	Chengdu	Homo sapiens	Urine	171	NDM-1
GCA_027889635.1	SAMN30260148	E. xiangfangensis	2020	China	Jiangsu	Nanjing	Homo sapiens	Sputum	171	NDM-1
GCA_023753885.1	SAMN28189439	E. xiangfangensis	2020	China	Henan	NA	Homo sapiens	NA	177	NDM-5
GCA_027889495.1	SAMN30260154	E. xiangfangensis	2020	China	Jiangsu	Nanjing	Homo sapiens	NA	182	NDM-1
GCA_023754185.1	SAMN28189430	E. asburiae	2020	China	Zhejiang	NA	Homo sapiens	NA	252	KPC-3
GCA_027889515.1	SAMN30260152	E. asburiae	2020	China	Jiangsu	Nanjing	Homo sapiens	Respiratory	252	NDM-1
GCA_027889575.1	SAMN30260151	E. asburiae	2020	China	Jiangsu	Nanjing	Homo sapiens	Sputum	252	NDM-1
GCA_026115805.1	SAMN27409735	E. chengduensis	2020	China	Sichuan	Chengdu	Homo sapiens	Catheter	414	NDM-1
GCA_026115845.1	SAMN27409734	E. chengduensis	2020	China	Sichuan	Chengdu	Homo sapiens	Drained fluid	414	NDM-1
GCA_026115975.1	SAMN27409732	E. chengduensis	2020	China	Sichuan	Chengdu	Homo sapiens	Urine	414	NDM-1
GCA_027889525.1	SAMN30260153	E. xiangfangensis	2020	China	Jiangsu	Nanjing	Homo sapiens	Ascites	418	NDM-1
GCA_027889555.1	SAMN30260150	E. xiangfangensis	2020	China	Jiangsu	Nanjing	Homo sapiens	Urine	418	KPC-2;NDM-1
GCA_027889595.1	SAMN30260149	E. xiangfangensis	2020	China	Jiangsu	Nanjing	Homo sapiens	Urine	418	NDM-1;IMP-4
GCA_027889605.1	SAMN30260147	E. xiangfangensis	2020	China	Jiangsu	Nanjing	Homo sapiens	Ascites	418	NDM-1;IMP-4
GCA_027889655.1	SAMN30260146	E. xiangfangensis	2020	China	Jiangsu	Nanjing	Homo sapiens	Ascites	418	IMP-4;NDM-1
SRR15524178	SAMN20834174	E. xiangfangensis	2020	China	Hunan	Changsha	Homo sapiens	NA	418	NDM-1
GCA_023558975.1	SAMN28416100	E. asburiae	2020	China	Hainan	NA	Homo sapiens	NA	484	NDM-1
GCA_023753825.1	SAMN28189444	E. asburiae	2020	China	Hainan	NA	Homo sapiens	NA	484	NDM-1
GCA_023753225.1	SAMN28189473	E. xiangfangensis	2020	China	Henan	NA	Homo sapiens	NA	728	NDM-1
GCA_026115925.1	SAMN27409728	E. xiangfangensis	2020	China	Sichuan	Chengdu	Homo sapiens	Urine	916	NDM-5
GCA_023558685.1	SAMN28416106	E. roggenkampii	2020	China	Zhejiang	NA	Homo sapiens	NA	1059	NDM-1
GCA_023754035.1	SAMN28189433	E. roggenkampii	2020	China	Zhejiang	NA	Homo sapiens	NA	1059	NDM-1
GCA_026115145.1	SAMN27409769	E. xiangfangensis	2020	China	Jiangsu	Suzhou	Homo sapiens	Urine	1077	NDM-1
GCA_023754115.1	SAMN28189434	E. xiangfangensis	2020	China	Zhejiang	NA	Homo sapiens	NA	1344	NDM-5
GCA_019753615.1	SAMN20752019	E. hormaechei	2020	China	Jiangsu	Yangzhou	Animal_porcine	gut	1617	NDM-5
GCA_026114765.1	SAMN27409788	E. chuandaensis	2020	China	Chongqing	Chongqing	Homo sapiens	Secretion	2493	NDM-5
GCA_019038835.1	SAMN19778271	E. xiangfangensis	2020	China	Jiangsu	Yangzhou	Animal_porcine	gut	2646	NDM-5
GCA_019038875.1	SAMN19778267	E. xiangfangensis	2020	China	Jiangsu	Yangzhou	Animal_porcine	gut	2646	NDM-5
GCA_019038895.1	SAMN19778270	E. xiangfangensis	2020	China	Jiangsu	Yangzhou	Animal_porcine	gut	2646	NDM-5
GCA_019038925.1	SAMN19778268	E. xiangfangensis	2020	China	Jiangsu	Yangzhou	Animal_porcine	gut	2646	NDM-5
GCA_019075735.1	SAMN19778272	E. xiangfangensis	2020	China	Jiangsu	Yangzhou	Animal_porcine	gut	2646	NDM-5
GCA_019075755.1	SAMN19778269	E. xiangfangensis	2020	China	Jiangsu	Yangzhou	Animal_porcine	gut	2646	NDM-5
GCA_019075785.1	SAMN19778266	E. xiangfangensis	2020	China	Jiangsu	Yangzhou	Animal_porcine	gut	2646	NDM-5
GCA_024128585.1	SAMN28906573	E. mori	2020	China	Chongqing	Chongqing	Homo sapiens	Blood	3360	NDM-1
GCA_026115165.1	SAMN27409768	E. mori	2020	China	Jiangsu	Suzhou	Homo sapiens	Respiratory	3359	NDM-1
GCA_021869645.1	SAMN25233124	E. asburiae	2021	China	Chongqing	Chongqing	NA	bronchoalveolar lavage fluid	25	IMP-26
GCA_024128675.1	SAMN28906567	E. asburiae	2021	China	Chongqing	Chongqing	Homo sapiens	Sputum	25	IMP-4
GCA_023559005.1	SAMN28416107	E. asburiae	2021	China	Zhejiang	NA	Homo sapiens	NA	27	NDM-1
GCA_023753325.1	SAMN28189469	E. asburiae	2021	China	Zhejiang	NA	Homo sapiens	NA	27	NDM-1
GCA_030580805.1	SAMN36714193	E. asburiae	2021	China	Zhejiang	Hangzhou	Homo sapiens	feces	27	KPC-2;NDM-1
GCA_027889315.1	SAMN30260166	E. kobei	2021	China	Jiangsu	Nanjing	Homo sapiens	Sputum	32	NDM-1
GCA_027889425.1	SAMN30260156	E. xiangfangensis	2021	China	Jiangsu	Nanjing	Homo sapiens	Sputum	50	NDM-1
GCA_027889305.1	SAMN30260163	E. xiangfangensis	2021	China	Jiangsu	Nanjing	Homo sapiens	Ascites	66	NDM-1
GCA_023752505.1	SAMN28189509	E. hoffmannii	2021	China	Zhejiang	NA	Homo sapiens	NA	78	NDM-1
GCA_023752775.1	SAMN28189496	E. hoffmannii	2021	China	Zhejiang	NA	Homo sapiens	NA	78	NDM-1
GCA_023753715.1	SAMN28189449	E. hoffmannii	2021	China	Zhejiang	NA	Homo sapiens	NA	78	NDM-1
GCA_023927165.1	SAMN26330678	E. hoffmannii	2021	China	Zhejiang	Jinhua	Homo sapiens	Urine	78	NDM-1
GCA_023927185.1	SAMN26330683	E. hoffmannii	2021	China	Zhejiang	Jinhua	Homo sapiens	Blood	78	NDM-1
GCA_023927205.1	SAMN26330681	E. hoffmannii	2021	China	Zhejiang	Jinhua	Homo sapiens	Urine	78	NDM-1
GCA_023927215.1	SAMN26330682	E. hoffmannii	2021	China	Zhejiang	Jinhua	Homo sapiens	Urine	78	NDM-1
GCA_023927245.1	SAMN26330680	E. hoffmannii	2021	China	Zhejiang	Jinhua	Homo sapiens	Urine	78	NDM-1
GCA_023927285.1	SAMN26330679	E. hoffmannii	2021	China	Zhejiang	Jinhua	Homo sapiens	Urine	78	NDM-1
GCA_023927385.1	SAMN26330676	E. hoffmannii	2021	China	Zhejiang	Jinhua	Homo sapiens	Urine	78	NDM-1
GCA_023927445.1	SAMN26330677	E. hoffmannii	2021	China	Zhejiang	Jinhua	Homo sapiens	Urine	78	NDM-1
GCA_026676675.1	SAMN29499275	E. hoffmannii	2021	China	Zhejiang	Jinhua	Homo sapiens	Urine	78	NDM-1
GCA_026676705.1	SAMN29499274	E. hoffmannii	2021	China	Zhejiang	Jinhua	Homo sapiens	Body Fluid	78	NDM-1
GCA_026676715.1	SAMN29499273	E. hoffmannii	2021	China	Zhejiang	Jinhua	Homo sapiens	Urine	78	NDM-1
GCA_026676755.1	SAMN29499272	E. hoffmannii	2021	China	Zhejiang	Jinhua	Homo sapiens	Urine	78	NDM-1
GCA_023558695.1	SAMN28416105	E. xiangfangensis	2021	China	Zhejiang	NA	Homo sapiens	NA	88	NDM-6
GCA_023753745.1	SAMN28189448	E. xiangfangensis	2021	China	Zhejiang	NA	Homo sapiens	NA	88	NDM-6
GCA_023753765.1	SAMN28189447	E. xiangfangensis	2021	China	Zhejiang	NA	Homo sapiens	NA	88	NDM-6
GCA_023752235.1	SAMN28189521	E. xiangfangensis	2021	China	Zhejiang	NA	Homo sapiens	NA	113	NDM-5
GCA_023752295.1	SAMN28189520	E. xiangfangensis	2021	China	Zhejiang	NA	Homo sapiens	NA	113	NDM-5
GCA_023752325.1	SAMN28189519	E. xiangfangensis	2021	China	Zhejiang	NA	Homo sapiens	NA	113	NDM-5
GCA_023752345.1	SAMN28189518	E. xiangfangensis	2021	China	Zhejiang	NA	Homo sapiens	NA	113	NDM-5
GCA_023752525.1	SAMN28189508	E. xiangfangensis	2021	China	Zhejiang	NA	Homo sapiens	NA	113	NDM-5
GCA_023753305.1	SAMN28189470	E. xiangfangensis	2021	China	Zhejiang	NA	Homo sapiens	NA	113	NDM-5
GCA_023751935.1	SAMN28189537	E. xiangfangensis	2021	China	Zhejiang	NA	Homo sapiens	NA	116	NDM-1
GCA_026115265.1	SAMN27409763	E. xiangfangensis	2021	China	Yunnan	Kunming	Homo sapiens	Respiratory	116	NDM-5
GCA_027889455.1	SAMN30260157	E. xiangfangensis	2021	China	Jiangsu	Nanjing	Homo sapiens	Blood	116	NDM-1
GCA_030194875.1	SAMN28689778	E. xiangfangensis	2021	China	NA	NA	Environment	Broiler farms	120	NDM-5
GCA_027889255.1	SAMN30260165	E. hoffmannii	2021	China	Jiangsu	Nanjing	Homo sapiens	Blood	145	IMP-4
GCA_023749655.1	SAMN28189652	E. xiangfangensis	2021	China	Guangdong	NA	Homo sapiens	NA	171	NDM-1
GCA_023752065.1	SAMN28189533	E. xiangfangensis	2021	China	Zhejiang	NA	Homo sapiens	NA	171	NDM-1
GCA_024128615.1	SAMN28906571	E. xiangfangensis	2021	China	Chongqing	Chongqing	Homo sapiens	Urine	171	NDM-5
GCA_024128635.1	SAMN28906570	E. xiangfangensis	2021	China	Chongqing	Chongqing	Homo sapiens	Sputum	171	NDM-5
GCA_027889295.1	SAMN30260162	E. xiangfangensis	2021	China	Jiangsu	Nanjing	Homo sapiens	Catheter	171	NDM-5
GCA_021491615.1	SAMN24596081	E. xiangfangensis	2021	China	Inner Mongolia	Hohhot	Homo sapiens	Blood	175	IMP-1
GCA_023752465.1	SAMN28189513	E. xiangfangensis	2021	China	Zhejiang	NA	Homo sapiens	NA	190	NDM-1
GCA_023753665.1	SAMN28189450	E. xiangfangensis	2021	China	Zhejiang	NA	Homo sapiens	NA	190	NDM-1
GCA_023753695.1	SAMN28189451	E. xiangfangensis	2021	China	Zhejiang	NA	Homo sapiens	NA	190	NDM-1
GCA_023558585.1	SAMN28416111	E. xiangfangensis	2021	China	Zhejiang	NA	Homo sapiens	NA	200	IMP-1
GCA_023753265.1	SAMN28189471	E. xiangfangensis	2021	China	Zhejiang	NA	Homo sapiens	NA	200	IMP-1
GCA_023753285.1	SAMN28189472	E. xiangfangensis	2021	China	Zhejiang	NA	Homo sapiens	NA	200	IMP-1
GCA_027889415.1	SAMN30260159	E. hoffmannii	2021	China	Jiangsu	Nanjing	Homo sapiens	Blood	233	NDM-1
GCA_025369895.1	SAMN30506756	E. xiangfangensis	2021	China	Anhui	NA	Homo sapiens	Blood	270	NDM-1
GCA_027889375.1	SAMN30260160	E. hoffmannii	2021	China	Jiangsu	Nanjing	Homo sapiens	Urine	316	NDM-1
GCA_023753355.1	SAMN28189467	E. xiangfangensis	2021	China	Zhejiang	NA	Homo sapiens	NA	350	NDM-1
GCA_023753465.1	SAMN28189463	E. xiangfangensis	2021	China	Zhejiang	NA	Homo sapiens	NA	350	NDM-1
GCA_023753545.1	SAMN28189457	E. xiangfangensis	2021	China	Zhejiang	NA	Homo sapiens	NA	350	NDM-1
GCA_023753555.1	SAMN28189458	E. xiangfangensis	2021	China	Zhejiang	NA	Homo sapiens	NA	350	NDM-1
GCA_021869685.1	SAMN25233122	E. kobei	2021	China	Chongqing	Chongqing	NA	Sputum	365	NDM-1
GCA_023753655.1	SAMN28189452	E. chengduensis	2021	China	Zhejiang	NA	Homo sapiens	NA	414	KPC-2
GCA_023753385.1	SAMN28189466	E. xiangfangensis	2021	China	Zhejiang	NA	Homo sapiens	NA	418	NDM-1
GCA_023753405.1	SAMN28189465	E. xiangfangensis	2021	China	Zhejiang	NA	Homo sapiens	NA	418	NDM-1
GCA_023753425.1	SAMN28189462	E. xiangfangensis	2021	China	Zhejiang	NA	Homo sapiens	NA	418	NDM-1
GCA_023753485.1	SAMN28189461	E. xiangfangensis	2021	China	Zhejiang	NA	Homo sapiens	NA	418	NDM-1
GCA_023753585.1	SAMN28189456	E. xiangfangensis	2021	China	Zhejiang	NA	Homo sapiens	NA	418	NDM-1
GCA_023753595.1	SAMN28189455	E. xiangfangensis	2021	China	Zhejiang	NA	Homo sapiens	NA	418	NDM-1
GCA_023753625.1	SAMN28189454	E. xiangfangensis	2021	China	Zhejiang	NA	Homo sapiens	NA	418	NDM-1
GCA_023753645.1	SAMN28189453	E. xiangfangensis	2021	China	Zhejiang	NA	Homo sapiens	NA	418	NDM-1
GCA_027889225.1	SAMN30260167	E. xiangfangensis	2021	China	Jiangsu	Nanjing	Homo sapiens	Drained fluid	418	NDM-1
GCA_027889275.1	SAMN30260164	E. xiangfangensis	2021	China	Jiangsu	Nanjing	Homo sapiens	NA	418	IMP-4;NDM-1
GCA_027889395.1	SAMN30260158	E. xiangfangensis	2021	China	Jiangsu	Nanjing	Homo sapiens	Drained fluid	418	NDM-1;IMP-4
GCA_023751535.1	SAMN28189558	E. hormaechei	2021	China	Zhejiang	NA	Homo sapiens	NA	528	NDM-1
GCA_024128695.1	SAMN28906566	E. kobei	2021	China	Chongqing	Chongqing	Homo sapiens	Respiratory	591	NDM-1
GCA_023753435.1	SAMN28189464	E. xiangfangensis	2021	China	Zhejiang	NA	Homo sapiens	NA	592	NDM-5
GCA_023753505.1	SAMN28189460	E. xiangfangensis	2021	China	Zhejiang	NA	Homo sapiens	NA	592	NDM-5
GCA_023753525.1	SAMN28189459	E. xiangfangensis	2021	China	Zhejiang	NA	Homo sapiens	NA	592	NDM-5
GCA_024128565.1	SAMN28906574	E. hormaechei	2021	China	Chongqing	Chongqing	Homo sapiens	Blood	696	NDM-5
GCA_027889475.1	SAMN30260155	E. hoffmannii	2021	China	Jiangsu	Nanjing	Homo sapiens	Sputum	1373	NDM-1
GCA_024128715.1	SAMN28906568	E. xiangfangensis	2021	China	Chongqing	Chongqing	Homo sapiens	Blood	2602	NDM-5
GCA_019753995.1	SAMN20752003	E. xiangfangensis	2021	China	Jiangsu	Yangzhou	Environment	pork from retail market	2646	NDM-5
GCA_030542075.1	SAMN35731280	E. asburiae	2023	China	Zhejiang	Hangzhou	Environment	Hospital surface	24	NDM-1
GCA_030542165.1	SAMN35731279	E. asburiae	2023	China	Zhejiang	Hangzhou	Environment	Hospital surface	25	NDM-1
GCA_030542195.1	SAMN35731277	E. asburiae	2023	China	Zhejiang	Hangzhou	Environment	Hospital surface	25	NDM-1
GCA_030542215.1	SAMN35731278	E. asburiae	2023	China	Zhejiang	Hangzhou	Environment	Hospital surface	25	NDM-1
GCA_030541515.1	SAMN35731286	E. xiangfangensis	2023	China	Zhejiang	Hangzhou	Environment	Hospital surface	45	NDM-1
GCA_030164485.1	SAMN35448363	E. xiangfangensis	2023	China	NA	NA	Environment	environmental swabs	418	NDM-1
GCA_030542175.1	SAMN35731275	E. xiangfangensis	2023	China	Zhejiang	Hangzhou	Environment	Hospital surface	418	NDM-1
GCA_030542265.1	SAMN35731274	E. xiangfangensis	2023	China	Zhejiang	Hangzhou	Homo sapiens	NA	418	NDM-1
GCA_030542285.1	SAMN35731273	E. xiangfangensis	2023	China	Zhejiang	Hangzhou	Environment	Hospital surface	418	NDM-1
GCA_030542325.1	SAMN35731270	E. xiangfangensis	2023	China	Zhejiang	Hangzhou	Environment	Hospital surface	418	NDM-1
GCA_030542335.1	SAMN35731272	E. xiangfangensis	2023	China	Zhejiang	Hangzhou	Homo sapiens	NA	418	NDM-1
GCA_030542205.1	SAMN35731276	E. xiangfangensis	2023	China	Zhejiang	Hangzhou	Homo sapiens	NA	592	NDM-5
GCA_030164625.1	SAMN35448360	E. xiangfangensis	2023	China	NA	NA	Environment	environmental swabs	2380	NDM-5
GCA_030541505.1	SAMN35731285	E. xiangfangensis	2023	China	Zhejiang	Hangzhou	Homo sapiens	NA	2380	NDM-5
GCA_030541585.1	SAMN35731282	E. xiangfangensis	2023	China	NA	NA	Environment	Hospital surface	2380	NDM-5
GCA_030542065.1	SAMN35731283	E. xiangfangensis	2023	China	Zhejiang	Hangzhou	Homo sapiens	NA	2380	NDM-5
GCA_030542125.1	SAMN35731284	E. xiangfangensis	2023	China	Zhejiang	Hangzhou	Environment	Hospital surface	2380	NDM-5
GCA_030542135.1	SAMN35731281	E. xiangfangensis	2023	China	Zhejiang	Hangzhou	Environment	Hospital surface	2380	NDM-5
GCA_014771415.1	SAMN14450178	E. xiangfangensis	NA	China	Jiangsu	Nanjing	Homo sapiens	NA	418	IMP-4;NDM-1
