# Supplementary material for: The clinical impact and dissemination of carbapenemase-producing Enterobacter: a genome-based study in China
Source: Microbiol Spectr. 2025 Aug 12;13(9):e01166-25. doi: 10.1128/spectrum.01166-25 (PMC12403762; doi:10.1128/spectrum.01166-25)
Supplement: Data Set S2 — Pairwise SNPs between ST171 strains. [file spectrum.01166-25-s0003.xlsx]

## Sheet: Sheet1
snp-dists 0.8.2	GCA_027891495.1	170231	090087	016162	155064	GCA_026116085.1	170194	140030	GCA_024128615.1	GCA_026115115.1	GCA_019753575.1	155003	045001	090077	GCA_023753845.1	GCA_024128655.1	120179	GCA_019753555.1	GCA_026116095.1	120090	GCA_026115565.1	SRR21160919	SRR23047362	155026	GCA_023753925.1	GCA_026116485.1	170232	GCA_030939715.1	GCA_019449085.1	090022	GCA_027889295.1	GCA_023754525.1	090011	155044	GCA_026115505.1	090076	GCA_026115625.1	GCA_013185055.1	GCA_026116145.1	SRR21160911	GCA_026115725.1	SRR21160926	GCA_019660905.1	SRR21160907	GCA_028564795.1	GCA_026115885.1	GCA_026114925.1	155012	090084
GCA_027891495.1	0	100	78	81	79	57	96	61	87	70	89	77	93	59	56	84	77	93	87	91	85	64	65	97	117	87	92	18353	18453	82	59	81	76	95	78	81	85	95	92	65	79	63	93	65	66	100	63	71	94
170231	100	0	116	119	116	92	131	104	43	107	129	115	130	102	126	41	115	133	128	126	127	102	102	131	164	125	47	18393	18528	120	98	118	113	135	120	119	127	132	130	103	119	101	131	103	104	139	120	113	130
090087	78	116	0	3	8	67	112	78	102	85	33	7	107	76	103	99	7	37	21	21	19	79	72	114	141	104	108	18365	18499	2	62	95	2	111	6	11	19	109	109	80	5	79	109	80	74	112	96	88	108
016162	81	119	3	0	12	70	115	81	105	88	36	10	110	79	106	102	10	40	24	24	22	82	75	117	144	107	111	18368	18502	7	65	97	5	114	9	14	22	112	112	83	8	82	112	83	77	115	99	91	111
155064	79	116	8	12	0	68	112	79	104	86	34	6	108	77	104	100	8	38	22	22	20	80	73	115	142	105	109	18366	18501	13	62	96	6	112	15	12	20	110	110	80	14	80	110	80	75	113	96	88	109
GCA_026116085.1	57	92	67	70	68	0	91	59	80	65	81	66	86	57	83	79	66	83	79	77	78	59	54	91	121	83	86	18340	18475	71	49	76	65	87	73	70	78	89	88	60	72	59	85	60	56	94	77	69	88
170194	96	131	112	115	112	91	0	96	116	104	124	111	40	94	121	113	111	128	125	123	123	98	100	22	127	16	120	18356	18463	116	96	40	110	59	115	115	123	52	21	99	114	98	101	99	100	47	117	104	51
140030	61	104	78	81	79	59	96	0	90	48	91	77	92	4	90	86	77	95	91	86	89	64	62	99	121	91	95	18355	18490	82	57	84	76	99	82	81	89	95	96	65	81	63	92	65	63	100	83	76	94
GCA_024128615.1	87	43	102	105	104	80	116	90	0	93	115	102	116	88	113	20	102	119	116	113	114	88	89	119	150	112	25	18380	18514	106	86	106	101	124	106	106	114	118	117	89	105	87	118	89	89	124	107	99	117
GCA_026115115.1	70	107	85	88	86	65	104	48	93	0	96	84	102	46	100	90	84	100	97	98	95	74	72	107	131	99	98	18288	18391	89	69	92	83	109	87	88	95	104	104	75	87	73	104	75	73	109	92	82	103
GCA_019753575.1	89	129	33	36	34	81	124	91	115	96	0	32	120	89	116	111	32	5	45	46	43	92	85	126	151	117	120	18379	18511	37	75	108	31	124	38	36	43	122	122	93	38	92	121	93	86	126	108	101	121
155003	77	115	7	10	6	66	111	77	102	84	32	0	106	75	102	98	6	36	20	20	18	78	71	113	140	103	107	18366	18500	11	61	94	5	110	13	10	18	108	108	79	12	78	108	79	73	111	95	87	107
045001	93	130	107	110	108	86	40	92	116	102	120	106	0	90	120	113	106	124	120	120	118	93	92	42	122	33	121	18342	18447	111	91	39	105	51	112	110	118	47	38	94	111	93	95	94	93	23	111	101	46
090077	59	102	76	79	77	57	94	4	88	46	89	75	90	0	88	84	75	93	89	84	87	62	60	97	119	89	93	18353	18488	80	55	81	74	97	80	79	87	92	94	63	79	61	90	63	61	97	81	73	91
GCA_023753845.1	56	126	103	106	104	83	121	90	113	100	116	102	120	88	0	110	102	120	112	115	110	91	92	125	148	115	118	18382	18477	107	86	109	101	124	103	106	110	122	120	92	105	91	121	92	93	127	90	97	121
GCA_024128655.1	84	41	99	102	100	79	113	86	20	90	111	98	113	84	110	0	98	115	112	110	110	85	86	116	146	109	25	18377	18511	103	83	103	97	121	103	102	110	115	114	86	102	84	115	86	86	121	104	95	114
120179	77	115	7	10	8	66	111	77	102	84	32	6	106	75	102	98	0	36	18	20	16	78	71	113	140	103	107	18366	18500	11	61	94	5	109	13	8	16	108	108	79	12	78	108	79	73	111	95	87	107
GCA_019753555.1	93	133	37	40	38	83	128	95	119	100	5	36	124	93	120	115	36	0	49	50	47	96	89	130	155	121	124	18383	18515	41	79	112	35	127	42	40	47	126	126	97	42	96	123	97	90	130	112	105	125
GCA_026116095.1	87	128	21	24	22	79	125	91	116	97	45	20	120	89	112	112	18	49	0	34	2	92	85	126	152	116	120	18376	18503	25	73	106	19	123	23	14	2	122	121	93	25	92	122	93	87	124	105	101	121
120090	91	126	21	24	22	77	123	86	113	98	46	20	120	84	115	110	20	50	34	0	32	92	85	125	150	117	118	18377	18482	23	75	107	16	124	27	24	32	122	122	91	26	92	122	91	87	123	106	97	118
GCA_026115565.1	85	127	19	22	20	78	123	89	114	95	43	18	118	87	110	110	16	47	2	32	0	90	83	125	150	114	118	18375	18505	23	71	104	17	122	21	12	0	120	119	91	23	90	120	91	85	122	103	99	119
SRR21160919	64	102	79	82	80	59	98	64	88	74	92	78	93	62	91	85	78	96	92	92	90	0	66	101	122	93	93	18354	18458	83	63	84	77	99	83	82	90	95	98	1	82	1	94	1	67	102	83	72	94
SRR23047362	65	102	72	75	73	54	100	62	89	72	85	71	92	60	92	86	71	89	85	85	83	66	0	102	123	92	94	18354	18459	76	56	84	70	95	77	75	83	97	97	67	76	66	96	67	2	101	85	73	96
155026	97	131	114	117	115	91	22	99	119	107	126	113	42	97	125	116	113	130	126	125	125	101	102	0	129	17	124	18361	18467	118	99	45	112	59	117	117	125	54	12	102	116	100	103	102	103	49	119	106	53
GCA_023753925.1	117	164	141	144	142	121	127	121	150	131	151	140	122	119	148	146	140	155	152	150	150	122	123	129	0	120	155	18353	18481	145	120	111	139	127	142	144	150	123	125	123	142	122	76	123	123	128	139	134	122
GCA_026116485.1	87	125	104	107	105	83	16	91	112	99	117	103	33	89	115	109	103	121	116	117	114	93	92	17	120	0	117	18351	18456	108	90	36	102	50	106	107	114	45	11	94	106	91	93	94	96	40	109	99	44
170232	92	47	108	111	109	86	120	95	25	98	120	107	121	93	118	25	107	124	120	118	118	93	94	124	155	117	0	18378	18514	112	90	111	106	129	112	111	118	123	122	94	111	92	123	94	94	130	112	105	122
GCA_030939715.1	18353	18393	18365	18368	18366	18340	18356	18355	18380	18288	18379	18366	18342	18353	18382	18377	18366	18383	18376	18377	18375	18354	18354	18361	18353	18351	18378	0	174	18369	18350	18348	18365	18357	18368	18367	18374	18356	18358	18355	18366	18320	18319	18355	18355	18347	18373	18366	18358
GCA_019449085.1	18453	18528	18499	18502	18501	18475	18463	18490	18514	18391	18511	18500	18447	18488	18477	18511	18500	18515	18503	18482	18505	18458	18459	18467	18481	18456	18514	174	0	18503	18449	18454	18499	18464	18499	18501	18505	18461	18463	18459	18500	18424	18424	18459	18460	18451	18472	18493	18463
090022	82	120	2	7	13	71	116	82	106	89	37	11	111	80	107	103	11	41	25	23	23	83	76	118	145	108	112	18369	18503	0	66	99	2	115	10	15	23	113	113	80	9	83	113	79	78	114	96	92	111
GCA_027889295.1	59	98	62	65	62	49	96	57	86	69	75	61	91	55	86	83	61	79	73	75	71	63	56	99	120	90	90	18350	18449	66	0	80	60	93	66	65	71	93	95	64	67	63	93	64	58	99	78	70	92
GCA_023754525.1	81	118	95	97	96	76	40	84	106	92	108	94	39	81	109	103	94	112	106	107	104	84	84	45	111	36	111	18348	18454	99	80	0	93	38	98	98	104	40	41	85	98	84	85	85	85	47	100	89	39
090011	76	113	2	5	6	65	110	76	101	83	31	5	105	74	101	97	5	35	19	16	17	77	70	112	139	102	106	18365	18499	2	60	93	0	109	8	8	17	107	107	77	7	77	107	77	72	109	94	86	106
155044	95	135	111	114	112	87	59	99	124	109	124	110	51	97	124	121	109	127	123	124	122	99	95	59	127	50	129	18357	18464	115	93	38	109	0	116	114	122	54	55	100	115	97	97	100	99	60	114	105	52
GCA_026115505.1	78	120	6	9	15	73	115	82	106	87	38	13	112	80	103	103	13	42	23	27	21	83	77	117	142	106	112	18368	18499	10	66	98	8	116	0	17	21	114	111	84	4	83	113	84	79	116	96	92	113
090076	81	119	11	14	12	70	115	81	106	88	36	10	110	79	106	102	8	40	14	24	12	82	75	117	144	107	111	18367	18501	15	65	98	8	114	17	0	12	112	112	83	16	82	112	83	77	115	98	91	110
GCA_026115625.1	85	127	19	22	20	78	123	89	114	95	43	18	118	87	110	110	16	47	2	32	0	90	83	125	150	114	118	18374	18505	23	71	104	17	122	21	12	0	120	119	91	23	90	120	91	85	122	103	99	119
GCA_013185055.1	95	132	109	112	110	89	52	95	118	104	122	108	47	92	122	115	108	126	122	122	120	95	97	54	123	45	123	18356	18461	113	93	40	107	54	114	112	120	0	50	96	113	95	97	96	98	56	114	103	1
GCA_026116145.1	92	130	109	112	110	88	21	96	117	104	122	108	38	94	120	114	108	126	121	122	119	98	97	12	125	11	122	18358	18463	113	95	41	107	55	111	112	119	50	0	99	111	96	98	99	101	45	114	104	49
SRR21160911	65	103	80	83	80	60	99	65	89	75	93	79	94	63	92	86	79	97	93	91	91	1	67	102	123	94	94	18355	18459	80	64	85	77	100	84	83	91	96	99	0	83	2	95	0	68	101	83	73	94
GCA_026115725.1	79	119	5	8	14	72	114	81	105	87	38	12	111	79	105	102	12	42	25	26	23	82	76	116	142	106	111	18366	18500	9	67	98	7	115	4	16	23	113	111	83	0	82	112	83	78	116	98	91	112
SRR21160926	63	101	79	82	80	59	98	63	87	73	92	78	93	61	91	84	78	96	92	92	90	1	66	100	122	91	92	18320	18424	83	63	84	77	97	83	82	90	95	96	2	82	0	94	2	67	101	83	72	94
GCA_019660905.1	93	131	109	112	110	85	101	92	118	104	121	108	95	90	121	115	108	123	122	122	120	94	96	103	76	93	123	18319	18424	113	93	85	107	97	113	112	120	97	98	95	112	94	0	95	98	101	113	102	96
SRR21160907	65	103	80	83	80	60	99	65	89	75	93	79	94	63	92	86	79	97	93	91	91	1	67	102	123	94	94	18355	18459	79	64	85	77	100	84	83	91	96	99	0	83	2	95	0	68	101	83	73	94
GCA_028564795.1	66	104	74	77	75	56	100	63	89	73	86	73	93	61	93	86	73	90	87	87	85	67	2	103	123	96	94	18355	18460	78	58	85	72	99	79	77	85	98	101	68	78	67	98	68	0	102	86	74	97
GCA_026115885.1	100	139	112	115	113	94	47	100	124	109	126	111	23	97	127	121	111	130	124	123	122	102	101	49	128	40	130	18347	18451	114	99	47	109	60	116	115	122	56	45	101	116	101	101	101	102	0	120	111	54
GCA_026114925.1	63	120	96	99	96	77	117	83	107	92	108	95	111	81	90	104	95	112	105	106	103	83	85	119	139	109	112	18373	18472	96	78	100	94	114	96	98	103	114	114	83	98	83	113	83	86	120	0	92	113
155012	71	113	88	91	88	69	104	76	99	82	101	87	101	73	97	95	87	105	101	97	99	72	73	106	134	99	105	18366	18493	92	70	89	86	105	92	91	99	103	104	73	91	72	102	73	74	111	92	0	102
090084	94	130	108	111	109	88	51	94	117	103	121	107	46	91	121	114	107	125	121	118	119	94	96	53	122	44	122	18358	18463	111	92	39	106	52	113	110	119	1	49	94	112	94	96	94	97	54	113	102	0
GCA_023753805.1	92	129	109	112	110	88	39	93	116	102	123	108	27	91	120	113	108	127	121	121	119	95	96	42	125	32	121	18342	18446	113	94	41	107	54	112	112	119	50	37	96	112	95	97	96	98	36	113	102	49
120031	77	115	3	6	8	66	111	77	102	84	32	6	106	75	102	98	6	36	20	18	18	78	71	113	140	103	107	18366	18500	7	61	94	0	110	9	10	18	108	108	79	8	78	108	79	73	111	94	87	106
GCA_026116025.1	95	132	113	116	114	92	21	97	117	105	125	112	41	95	123	114	112	129	125	126	123	99	101	22	128	17	121	18361	18465	117	99	43	111	61	115	116	123	53	20	100	115	99	102	100	101	48	117	107	52
GCA_023749655.1	104	142	121	124	122	101	109	104	128	114	135	120	106	101	132	125	120	139	133	134	131	109	108	111	101	102	133	18339	18443	125	106	98	119	112	125	124	131	108	107	110	125	108	75	110	110	115	125	115	107
090068	125	163	141	145	143	122	130	122	148	133	154	141	126	120	154	145	141	158	155	153	153	128	131	133	122	126	153	18345	18450	143	126	118	138	134	146	145	153	129	131	126	145	127	95	126	131	131	144	135	127
GCA_027889665.1	69	106	81	84	82	62	103	69	93	80	95	80	100	67	96	90	80	98	93	92	91	71	73	104	127	96	98	18333	18438	85	67	90	77	103	85	84	91	102	101	72	85	71	101	72	74	108	87	79	99
155071	83	121	15	18	16	74	113	81	107	86	39	14	112	78	109	103	12	43	18	28	16	83	76	116	143	107	111	18370	18505	19	67	101	13	114	20	8	16	113	112	84	19	82	112	84	77	119	101	93	112
GCA_023754405.1	55	92	57	60	58	43	88	50	78	60	71	56	86	47	82	75	56	74	69	70	67	57	50	90	113	81	83	18342	18446	61	42	77	55	87	61	60	67	87	86	58	61	56	84	58	51	95	74	65	86
SRR21160903	64	102	79	82	80	59	98	64	88	74	92	78	93	62	91	85	78	96	92	92	90	0	66	101	122	93	93	18354	18458	83	63	84	77	99	83	82	90	95	98	1	82	1	94	1	67	102	83	72	94
090023	76	114	2	5	7	65	110	76	101	83	31	5	105	74	101	97	5	35	19	19	17	77	70	112	139	102	106	18365	18499	6	60	93	0	109	8	9	17	107	107	78	7	77	107	78	72	110	94	86	106
090101	80	118	2	5	11	69	114	80	104	87	35	9	109	78	105	101	9	39	23	23	21	81	74	116	143	106	110	18367	18501	6	64	97	4	113	8	13	21	111	111	82	7	81	111	82	76	114	98	90	110
155028	97	133	112	115	113	89	44	97	121	107	125	111	19	95	125	118	111	129	124	125	123	98	97	45	127	38	124	18344	18451	116	94	44	110	53	117	115	123	52	43	99	116	98	100	99	98	26	116	106	51
GCA_026114725.1	18287	18429	18407	18410	18409	18392	18304	18399	18415	18230	18420	18408	18287	18398	18317	18413	18408	18424	18416	18324	18416	18298	18300	18308	18398	18297	18415	214	264	18411	18295	18292	18407	18304	18410	18409	18416	18301	18304	18299	18409	18264	18266	18299	18302	18283	18305	18403	18303
155017	86	122	17	20	18	74	119	87	112	94	42	16	116	85	112	108	16	46	29	29	28	88	81	121	150	113	115	18374	18510	21	69	104	15	116	23	20	28	118	118	89	22	88	118	89	83	121	105	95	117
155074	76	113	3	6	8	64	110	77	102	84	32	6	106	75	102	98	6	36	19	20	18	78	71	111	139	103	107	18364	18500	7	59	93	1	108	9	10	18	108	108	79	8	78	108	79	73	111	95	87	107
120163	81	118	11	15	13	69	116	82	107	89	37	11	111	80	107	103	11	41	24	23	23	83	76	116	145	108	112	18370	18505	13	65	99	8	113	18	15	23	113	113	81	17	83	113	81	78	114	98	92	111
090091	79	117	1	4	10	68	113	79	103	86	34	8	108	77	104	100	8	38	22	22	20	80	73	115	142	105	109	18366	18500	5	63	96	3	112	7	12	20	110	110	81	6	80	110	81	75	113	97	89	109
155045	94	133	110	113	111	88	58	97	122	107	123	109	50	95	123	119	109	127	122	123	121	97	94	57	126	50	127	18358	18464	114	93	36	108	8	115	113	121	53	55	98	114	96	98	98	97	59	114	104	52
090059	77	115	3	6	8	66	111	77	102	84	32	6	106	75	102	98	6	36	20	20	18	78	71	113	140	103	107	18366	18500	7	61	94	1	110	9	10	18	108	108	79	8	78	108	79	73	111	95	87	107
155040	90	45	107	110	107	80	117	94	18	97	119	106	120	92	116	24	106	122	119	116	118	92	93	121	154	116	29	18381	18518	111	87	109	105	123	111	110	118	122	121	93	110	90	120	93	93	128	111	101	121
170257	88	126	18	21	19	75	122	88	113	95	43	17	117	86	113	109	14	46	21	31	19	89	82	124	151	114	118	18374	18508	22	72	104	16	119	24	11	19	119	119	90	23	89	117	90	84	122	106	98	118
155080	98	133	110	113	110	88	44	98	121	108	123	109	26	96	124	118	109	126	121	123	120	98	98	46	128	39	124	18207	18314	114	94	43	108	51	115	113	120	53	44	99	114	98	99	99	99	33	117	106	52
GCA_027889635.1	60	103	80	83	81	59	100	67	90	75	92	79	97	65	90	87	79	96	89	93	87	68	70	101	122	91	95	18360	18456	84	62	85	78	100	81	83	87	99	96	69	82	68	99	69	71	103	83	76	98
170235	93	50	110	113	109	85	125	97	31	102	123	109	123	94	119	31	109	127	121	118	120	94	93	127	156	120	34	18384	18521	112	88	112	107	122	115	113	120	124	125	93	114	93	123	93	94	131	112	105	122
GCA_026115355.1	95	132	113	116	114	92	21	97	117	105	125	112	41	95	123	114	112	129	125	126	123	99	101	20	127	17	122	18361	18466	117	99	42	111	61	115	116	123	53	18	100	115	99	102	100	101	48	117	107	52
GCA_019056655.1	220	257	235	238	236	214	168	220	244	229	248	234	148	218	247	241	234	252	247	248	245	221	220	170	249	161	249	18458	18563	239	219	167	231	179	240	237	245	175	166	222	239	221	223	222	221	156	237	228	172
155039	100	133	117	120	117	92	23	101	121	109	129	116	45	99	126	118	116	132	129	128	128	103	105	4	132	21	126	18363	18469	121	102	44	115	60	120	120	128	57	16	104	119	103	104	104	105	52	122	107	56
155020	82	120	13	16	14	72	115	82	107	88	38	12	111	80	108	103	10	42	16	26	14	83	76	118	144	108	112	18368	18503	17	65	100	11	115	19	6	14	113	113	84	18	83	113	84	78	117	100	92	112
090103	79	116	1	4	10	68	113	79	103	86	34	8	108	77	104	100	8	38	22	20	20	80	73	115	142	105	109	18366	18500	5	63	96	3	111	7	11	20	110	110	81	6	80	110	81	75	113	97	89	109
GCA_029310365.1	85	124	98	101	99	78	45	87	109	96	109	97	42	84	112	106	97	111	110	111	108	87	87	48	116	40	115	18343	18448	102	85	5	96	40	102	101	108	43	45	88	102	87	85	88	88	51	104	97	42
170177	93	129	108	111	109	85	41	93	117	103	121	107	21	91	121	114	107	125	120	121	119	94	93	41	123	34	121	18342	18448	112	91	40	106	49	113	111	119	48	39	95	112	94	96	95	94	30	112	102	47
090055	98	135	112	114	113	92	55	98	121	107	125	111	50	95	125	118	111	129	125	125	123	98	100	57	126	48	126	18361	18467	116	96	41	110	57	117	115	123	5	53	99	116	98	100	99	101	59	117	106	4
140047	94	131	108	111	109	87	41	93	117	103	121	107	5	91	121	114	107	125	121	121	119	94	93	43	123	34	122	18343	18448	112	92	40	106	52	113	111	119	48	39	95	112	94	96	95	94	24	112	102	47
155063	82	120	13	17	9	71	116	82	107	89	39	11	111	80	106	103	13	43	27	25	25	83	76	117	145	108	112	18371	18505	18	66	98	11	115	20	17	25	113	113	83	19	83	113	83	78	116	99	92	112
GCA_024128635.1	88	44	104	107	105	82	117	91	23	94	116	103	117	89	114	13	103	120	117	114	115	89	90	120	151	113	28	18380	18514	108	87	107	102	125	108	107	115	119	118	90	107	87	119	90	90	126	108	101	118
GCA_023752065.1	73	87	96	99	97	78	108	72	72	83	108	95	104	70	102	68	95	112	108	104	106	76	79	111	134	104	77	18351	18484	100	75	96	94	112	99	99	106	107	109	77	99	75	106	77	79	115	95	90	106
GCA_023754085.1	95	133	111	114	112	89	46	98	122	107	123	110	32	96	125	119	110	127	121	124	120	99	98	46	126	38	127	18338	18444	115	95	43	109	55	114	114	120	53	43	100	114	99	100	100	99	38	115	107	52
140046	91	126	103	106	104	84	39	89	112	99	115	102	18	87	118	109	101	119	114	116	112	89	90	41	118	32	117	17895	17991	107	89	36	101	49	108	105	112	45	37	90	107	89	92	90	91	27	109	97	44
120185	77	114	3	6	8	66	111	77	102	84	32	6	106	75	102	98	6	36	20	17	18	78	71	113	140	103	107	18366	18500	7	61	94	0	110	9	9	18	108	108	79	8	78	108	79	73	111	94	87	106
155051	65	106	83	86	84	60	98	9	95	52	96	82	96	8	95	91	82	99	95	90	94	68	66	100	126	93	100	18358	18495	87	60	88	81	96	87	86	94	99	98	69	86	67	95	69	67	105	88	79	98
SRR21160917	64	102	80	83	80	60	99	64	88	74	93	79	94	62	92	85	79	97	93	92	91	1	67	101	123	92	93	18354	18458	80	64	85	78	98	84	83	91	96	97	1	83	0	95	1	68	101	84	73	95
140023	85	42	100	103	101	78	112	88	4	91	113	100	114	86	110	18	100	117	114	111	112	86	87	117	148	110	23	18376	18512	104	82	103	99	121	104	104	112	116	115	87	103	85	116	87	87	122	105	97	115
[truncated: 42 more columns]
